# Supplementary material for: Gene- and Disease-Based Expansion of the Knowledge on Inborn Errors of Immunity
Source: Front Immunol. 2019 Oct 21;10:2475. doi: 10.3389/fimmu.2019.02475 (PMC6816315; doi:10.3389/fimmu.2019.02475)
Supplement: Supplementary file 1 [file Table_1.XLSX]

## Sheet: Abbreviations
Inheritance	AD	Autosomal dominat
	AR	Autosomal recessive
	Mg/mf	Multigenic/multifactorial
	Mt	Mitochondrial inheritance
	N/A	Not available, or not applicable
	Unk	Unknown
	XLD	X-linked dominant
	XLR	X-linked recessive

## Sheet: IUIS_Diseases
Disease categories	Disease	IUIS_Gene	HGNC Approved Gene Symbol	OMIM_Phenotype	Gene-based_Matching_ ORPHA-Phenotype_MIM_Number	Orpha_Number	ORPHA_Disease	Age of onset	Prevalence	Number of associated genes	Associated genes	Inheritance	Number of ORPHANET classifications	ORPHANET classification
Autoinflammatory disorders	Spondyloenchondro-dysplasia with immune dysregulation (SPENCD)	ACP5	ACP5	Spondyloenchondrodysplasia with immune dysregulation	607944	1855	Spondyloenchondrodysplasia	Childhood	<1 / 1 000 000	1	ACP5	AR	7	developmental anomalies during embryogenesis; genetic; immunological; systemic and rheumatological; bone; systemic or rheumatologic of childhood; disorders potentially indicated for transplant
Congenital defects of phagocyte number or function	β actin deficiency	ACTB	ACTB	Baraitser-Winter syndrome 1	243310	2995	Baraitser-Winter cerebrofrontofacial syndrome	Infancy, Neonatal	<1 / 1 000 000	2	ACTB; ACTG1	AD or N/A	4	developmental anomalies during embryogenesis; genetic; neurological; ophthalmic disorders
Congenital defects of phagocyte number or function	β actin deficiency	ACTB	ACTB	Dystonia, juvenile-onset	607371	79107	Developmental malformations-deafness-dystonia syndrome	Adolescent	<1 / 1 000 000	1	ACTB	AD	5	developmental anomalies during embryogenesis; genetic; neurological; ophthalmic disorders; otorhinolaryngological
Immunodeficiencies affecting cellular and humoral immunity	Adenosine deaminase (ADA) deficiency	ADA	ADA	Omenn Syndrome	603554	39041	Omenn syndrome	Infancy, Neonatal	<1 / 1 000 000	9	ADA; CHD7; DCLRE1C; IL2RG; IL7R; LIG4; RAG1; RAG2; RMRP	AR	3	genetic; immunological; disorders potentially indicated for transplant
Immunodeficiencies affecting cellular and humoral immunity	Adenosine deaminase (ADA) deficiency	ADA	ADA	Severe Combined Immunodeficiency, Autosomal Recessive, T Cell-negative,b Cell-negative, Nk Cell-negative, Due To Adenosine Deaminase Deficiency	102700	277	Severe combined immunodeficiency due to adenosine deaminase deficiency	Infancy, Neonatal	1-9 / 1 000 000	1	ADA	AR	4	inborn errors of metabolism; genetic; immunological; disorders potentially indicated for transplant
Autoinflammatory disorders	ADAM17 deficiency	ADAM17	ADAM17	Inflammatory skin and bowel disease, neonatal, 1	614328	294023	Neonatal inflammatory skin and bowel disease	Infancy, Neonatal	<1 / 1 000 000	2	ADAM17; EGFR	AR	7	gastroenterological; genetic; skin; immunological; systemic and rheumatological; systemic or rheumatologic of childhood; disorders potentially indicated for transplant
Autoinflammatory disorders	ADAR1 deficiency, AGS6	ADAR1	ADAR	Aicardi-Goutieres syndrome 6	615010	51	Aicardi-Goutières syndrome	Infancy, Neonatal	1-5 / 10 000	7	ADAR; IFIH1; RNASEH2A; RNASEH2B; RNASEH2C; SAMHD1; TREX1	AD or AR	6	sucking/swallowing disorders; genetic; neurological; immunological; systemic and rheumatological; systemic or rheumatologic of childhood
Autoinflammatory disorders	ADAR1 deficiency, AGS6	ADAR1	ADAR	N/A	N/A	225154	Familial infantile bilateral striatal necrosis	Infancy, Neonatal	<1 / 1 000 000	3	ADAR; MT-ATP6; NUP62	AD or AR or Mt	2	genetic; neurological
Predominantly antibody deficiencies	AID deficiency	AICDA	AICDA	Immunodeficiency with hyper-IgM, type 2	605258	101089	Hyper-IgM syndrome type 2	N/A	N/A	1	AICDA	N/A	3	genetic; immunological; disorders potentially indicated for transplant
Diseases of immune dysregulation	APECED (APS-1), autoimmune polyendocrinopathy with candidiasis and ectodermal dystrophy	AIRE	AIRE	Autoimmune polyendocrinopathy syndrome , type I, with or without reversible metaphyseal dysplasia	240300	3453	Autoimmune polyendocrinopathy type 1	Childhood, Adolescent	1-9 / 1 000 000	1	AIRE	AR	8	gastroenterological; genetic; ophthalmic disorders; endocrine; immunological; infertility disorders; gynecological and obstetric; disorders potentially indicated for transplant
Immunodeficiencies affecting cellular and humoral immunity	Reticular dysgenesis	AK2	AK2	Reticular dysgenesis	267500	33355	Reticular dysgenesis	Infancy, Neonatal	<1 / 1 000 000	1	AK2	AR	3	genetic; immunological; disorders potentially indicated for transplant
Autoinflammatory disorders	AP1S3 deficiency	AP1S3	AP1S3	Psoriasis 15, pustular, susceptibility to	616106	247353	Generalized pustular psoriasis	Adult	1-9 / 1 000 000	2	AP1S3; IL36RN	AR or N/A	2	genetic; skin
Diseases of immune dysregulation	Hermansky-Pudlak syndrome, type 2	AP3B1	AP3B1	Hermansky-Pudlak syndrome 2	608233	183678	Hermansky-Pudlak syndrome with neutropenia	Neonatal	<1 / 1 000 000	1	AP3B1	AR	7	inborn errors of metabolism; genetic; skin; ophthalmic disorders; hematological; immunological; disorders potentially indicated for transplant
Combined immunodeficiencies with associated or syndromic features	Ataxia-telangiectasia	ATM	ATM	Ataxia-telangiectasia	208900	100	Ataxia-telangiectasia	Infancy, Childhood	1-9 / 1 000 000	1	ATM	AR	10	developmental anomalies during embryogenesis; genetic; neurological; skin; ophthalmic disorders; endocrine; immunological; neoplastic; gynecological and obstetric; disorders potentially indicated for transplant
Combined immunodeficiencies with associated or syndromic features	Ataxia-telangiectasia	ATM	ATM	N/A	N/A	370109	Ataxia-telangiectasia variant	N/A	N/A	1	ATM	N/A	2	genetic; neurological
Immunodeficiencies affecting cellular and humoral immunity	MHC class I deficiency	B2M	B2M	Immunodeficiency 43	241600	34592	Immunodeficiency by defective expression of HLA class 1	Childhood	<1 / 1 000 000	4	B2M; TAP1; TAP2; TAPBP	AR	3	genetic; immunological; disorders potentially indicated for transplant
Combined immunodeficiencies with associated or syndromic features	Bloom Syndrome	BLM	BLM	Bloom syndrome	210900	125	Bloom syndrome	Neonatal, Antenatal	N/A	1	BLM	AR	7	developmental anomalies during embryogenesis; genetic; skin; hematological; immunological; neoplastic; disorders potentially indicated for transplant
Predominantly antibody deficiencies	BLNK deficiency	BLNK	BLNK	Agammaglobulinemia 4	613502	33110	Autosomal agammaglobulinemia	All ages	<1 / 1 000 000	8	BLNK; CD79A; CD79B; IGHM; IGLL1; LRRC8A; PIK3R1; TCF3	AD or AR	2	genetic; immunological
Predominantly antibody deficiencies	BTK deficiency, X-linked agammaglobulinemia (XLA)	BTK	BTK	Isolated growth hormone deficiency, type III, with agammaglobulinemia	307200	632	Short stature due to isolated growth hormone deficiency with X-linked hypogammaglobulinemia	Infancy, Neonatal	N/A	2	BTK; ELF4	XLR	3	genetic; endocrine; immunological
Predominantly antibody deficiencies	BTK deficiency, X-linked agammaglobulinemia (XLA)	BTK	BTK	Agammaglobulinemia, X-linked 1	300755	47	X-linked agammaglobulinemia	Childhood	1-9 / 1 000 000	1	BTK	XLR or N/A	2	genetic; immunological
Complement deficiencies	C1q deficiency due to defects in C1QA	C1QA	C1QA	C1q deficiency	613652	169147	Immunodeficiency due to a classical component pathway complement deficiency	N/A	N/A	8	C1QA; C1QB; C1QC; C1R; C1S; C2; C4A; C4B	N/A	2	genetic; immunological
Complement deficiencies	C1q deficiency due to defects in C1QA	C1QA	C1QA	N/A	N/A	300345	Autosomal systemic lupus erythematosus	Childhood	<1 / 1 000 000	5	C1QA; C4A; DNASE1; DNASE1L3; PRKCD	AD or AR	4	genetic; systemic and rheumatological; systemic or rheumatologic of childhood; disorders potentially indicated for transplant
Complement deficiencies	C1q deficiency due to defects in C1QB	C1QB	C1QB	C1q deficiency	613652	169147	Immunodeficiency due to a classical component pathway complement deficiency	N/A	N/A	8	C1QA; C1QB; C1QC; C1R; C1S; C2; C4A; C4B	N/A	2	genetic; immunological
Complement deficiencies	C1q deficiency due to defects in C1QC	C1QC	C1QC	C1q deficiency	613652	169147	Immunodeficiency due to a classical component pathway complement deficiency	N/A	N/A	8	C1QA; C1QB; C1QC; C1R; C1S; C2; C4A; C4B	N/A	2	genetic; immunological
Complement deficiencies	C1r deficiency	C1R	C1R	Ehlers-Danlos syndrome, periodontal type, 1	130080	75392	Periodontal Ehlers-Danlos syndrome	Childhood	N/A	2	C1R; C1S	AD	5	developmental anomalies during embryogenesis; genetic; skin; systemic and rheumatological; odontological
Complement deficiencies	C1r deficiency	C1R	C1R	N/A	N/A	169147	Immunodeficiency due to a classical component pathway complement deficiency	N/A	N/A	8	C1QA; C1QB; C1QC; C1R; C1S; C2; C4A; C4B	N/A	2	genetic; immunological
Complement deficiencies	C1r deficiency	C1R	C1R	N/A	N/A	93552	Pediatric systemic lupus erythematosus	N/A	N/A	4	C1R; IRAK1; SPP1; STAT4	N/A	6	neurological; respiratory; renal; systemic and rheumatological; systemic or rheumatologic of childhood; disorders potentially indicated for transplant
Complement deficiencies	C1s deficiency	C1S	C1S	C1s deficiency	613783	169147	Immunodeficiency due to a classical component pathway complement deficiency	N/A	N/A	8	C1QA; C1QB; C1QC; C1R; C1S; C2; C4A; C4B	N/A	2	genetic; immunological
Complement deficiencies	C1s deficiency	C1S	C1S	Ehlers-Danlos syndrome, periodontal type, 2	617174	75392	Periodontal Ehlers-Danlos syndrome	Childhood	N/A	2	C1R; C1S	AD	5	developmental anomalies during embryogenesis; genetic; skin; systemic and rheumatological; odontological
Complement deficiencies	C2 deficiency	C2	C2	C2 deficiency	217000	169147	Immunodeficiency due to a classical component pathway complement deficiency	N/A	N/A	8	C1QA; C1QB; C1QC; C1R; C1S; C2; C4A; C4B	N/A	2	genetic; immunological
Complement deficiencies	C3 deficiency (GOF)	C3	C3	Hemolytic uremic syndrome, atypical, susceptibility to, 5	612925	93575	Atypical hemolytic-uremic syndrome with C3 anomaly	N/A	1-9 / 1 000 000	1	C3	N/A	3	genetic; renal; hematological
Complement deficiencies	C3 (LOF)	C3	C3	C3 deficiency	613779	280133	Complement component 3 deficiency	Childhood	<1 / 1 000 000	1	C3	AR	2	genetic; immunological
Complement deficiencies	Complete C4 deficiency	C4A + C4B	C4A	C4a deficiency	614380	169147	Immunodeficiency due to a classical component pathway complement deficiency	N/A	N/A	8	C1QA; C1QB; C1QC; C1R; C1S; C2; C4A; C4B	N/A	2	genetic; immunological
Complement deficiencies	Complete C4 deficiency	C4A + C4B	C4A	N/A	N/A	300345	Autosomal systemic lupus erythematosus	Childhood	<1 / 1 000 000	5	C1QA; C4A; DNASE1; DNASE1L3; PRKCD	AD or AR	4	genetic; systemic and rheumatological; systemic or rheumatologic of childhood; disorders potentially indicated for transplant
Complement deficiencies	Complete C4 deficiency	C4A + C4B	C4A	N/A	N/A	536	Systemic lupus erythematosus	N/A	1-5 / 10 000	28	BANK1; BLK; C4A; C4B; CR2; CTLA4; DNASE1; ETS1; FCGR2B; FCGR3B; HLA-DRB1; IL10; IRAK1; IRF5; ITGAM; JAZF1; KIAA0319L; MECP2; PDCD1; PTPN22; PXK; SPP1; STAT4; TNFAIP3; TNFSF4; TNIP1; TREX1; UBE2L3	N/A	3	renal; systemic and rheumatological; disorders potentially indicated for transplant
Complement deficiencies	Complete C4 deficiency	C4A + C4B	C4B	C4B deficiency	614379	169147	Immunodeficiency due to a classical component pathway complement deficiency	N/A	N/A	8	C1QA; C1QB; C1QC; C1R; C1S; C2; C4A; C4B	N/A	2	genetic; immunological
Complement deficiencies	Complete C4 deficiency	C4A + C4B	C4B	N/A	N/A	536	Systemic lupus erythematosus	N/A	1-5 / 10 000	28	BANK1; BLK; C4A; C4B; CR2; CTLA4; DNASE1; ETS1; FCGR2B; FCGR3B; HLA-DRB1; IL10; IRAK1; IRF5; ITGAM; JAZF1; KIAA0319L; MECP2; PDCD1; PTPN22; PXK; SPP1; STAT4; TNFAIP3; TNFSF4; TNIP1; TREX1; UBE2L3	N/A	3	renal; systemic and rheumatological; disorders potentially indicated for transplant
Complement deficiencies	Complete C4 deficiency	C4A + C4B	C4B	N/A	N/A	300345	Autosomal systemic lupus erythematosus	Childhood	<1 / 1 000 000	5	C1QA; C4A; DNASE1; DNASE1L3; PRKCD	AD or AR	4	genetic; systemic and rheumatological; systemic or rheumatologic of childhood; disorders potentially indicated for transplant
Complement deficiencies	C5 deficiency	C5	C5	C5 deficiency	609536	169150	Immunodeficiency due to a late component of complement deficiency	N/A	N/A	7	C5; C6; C7; C8A; C8B; C8G; C9	N/A	2	genetic; immunological
Complement deficiencies	C6 deficiency	C6	C6	C6 deficiency	612446	169150	Immunodeficiency due to a late component of complement deficiency	N/A	N/A	7	C5; C6; C7; C8A; C8B; C8G; C9	N/A	2	genetic; immunological
Complement deficiencies	C7 deficiency	C7	C7	C7 deficiency	610102	169150	Immunodeficiency due to a late component of complement deficiency	N/A	N/A	7	C5; C6; C7; C8A; C8B; C8G; C9	N/A	2	genetic; immunological
Complement deficiencies	C8α deficiency	C8A	C8A	C8 deficiency, type I	613790	169150	Immunodeficiency due to a late component of complement deficiency	N/A	N/A	7	C5; C6; C7; C8A; C8B; C8G; C9	N/A	2	genetic; immunological
Complement deficiencies	C8β-deficiency	C8B	C8B	C8 deficiency, type II	613789	169150	Immunodeficiency due to a late component of complement deficiency	N/A	N/A	7	C5; C6; C7; C8A; C8B; C8G; C9	N/A	2	genetic; immunological
Complement deficiencies	C8γ deficiency	C8G	C8G	N/A	N/A	169150	Immunodeficiency due to a late component of complement deficiency	N/A	N/A	7	C5; C6; C7; C8A; C8B; C8G; C9	N/A	2	genetic; immunological
Complement deficiencies	C9 deficiency	C9	C9	C9 deficiency	613825	169150	Immunodeficiency due to a late component of complement deficiency	N/A	N/A	7	C5; C6; C7; C8A; C8B; C8G; C9	N/A	2	genetic; immunological
Immunodeficiencies affecting cellular and humoral immunity	CARD11 deficiency (LOF)	CARD11	CARD11	Immunodeficiency 11A	615206	357237	Severe combined immunodeficiency due to CARD11 deficiency	Infancy, Neonatal	<1 / 1 000 000	1	CARD11	AR	3	genetic; immunological; disorders potentially indicated for transplant
Predominantly antibody deficiencies	CARD11 (GOF)	CARD11	CARD11	B-cell expansion with NFKB and T-cell anergy	616452	464336	BENTA disease	Infancy	<1 / 1 000 000	1	CARD11	AD	3	genetic; immunological; disorders potentially indicated for transplant
Autoinflammatory disorders	CAMPS (CARD14 mediated psoriasis)	CARD14	CARD14	Pityriasis rubra pilaris	173200	2897	Pityriasis rubra pilaris	Infancy, Neonatal	<1 / 1 000 000	1	CARD14	AD or N/A	2	genetic; skin
Defects in intrinsic and innate immunity	CARD9 deficiency	CARD9	CARD9	Candidiasis, familial, 2, AR	212050	457088	Predisposition to invasive fungal disease due to CARD9 deficiency	N/A	N/A	1	CARD9	AR	2	genetic; immunological
Diseases of immune dysregulation	ALPS-caspase 10	CASP10	CASP10	Autoimmune lymphoproliferative syndrome, type II	603909	3261	Autoimmune lymphoproliferative syndrome	All ages	N/A	5	CASP10; FAS; FASLG; PRKCD; RASGRP1	AD or AR	5	genetic; hematological; immunological; neoplastic; disorders potentially indicated for transplant
Diseases of immune dysregulation	ALPS-caspase 8	CASP8	CASP8	Autoimmune lymphoproliferative syndrome, type IIB	607271	275517	Autoimmune lymphoproliferative syndrome with recurrent viral infections	Childhood	<1 / 1 000 000	1	CASP8	AR	4	genetic; immunological; neoplastic; disorders potentially indicated for transplant
Combined immunodeficiencies with associated or syndromic features	Hennekam-lymphangiectasia-lymphedema syndrome due to CCBE1 deficiency	CCBE1	CCBE1	Hennekam lymphangiectasia-lymphedema syndrome 1	235510	2136	Hennekam syndrome	Childhood	<1 / 1 000 000	3	ADAMTS3; CCBE1; FAT4	AR	6	developmental anomalies during embryogenesis; genetic; neurological; skin; immunological; circulatory system
Predominantly antibody deficiencies	CD19 deficiency	CD19	CD19	Immunodeficiency, common variable, 3	613493	1572	Common variable immunodeficiency	All ages	1-9 / 100 000	11	CD19; CD81; CR2; ICOS; MS4A1; NFKB1; NFKB2; PRKCD; TNFRSF13B; TNFRSF13C; TNFSF12	AD or AR or N/A	3	genetic; immunological; neoplastic
Immunodeficiencies affecting cellular and humoral immunity	CD3ζ deficiency	CD247	CD247	Immunodeficiency 25	610163	169160	T-B+ severe combined immunodeficiency due to CD3delta/CD3epsilon/CD3zeta	Infancy	N/A	19	ADA; AK2; CARD11; CD247; CD3D; CD3E; CORO1A; CTPS1; DCLRE1C; IKBKB; IL2RG; IL7R; JAK3; LAT; LCK; PRKDC; PTPRC; RAG1; RAG2	N/A	3	genetic; immunological; disorders potentially indicated for transplant
Diseases of immune dysregulation	CD27 deficiency	CD27	CD27	Lymphoproliferative syndrome 2	615122	238505	AR lymphoproliferative disease	Childhood	<1 / 1 000 000	3	CD27; CD70; ITK	AR	4	genetic; immunological; neoplastic; disorders potentially indicated for transplant
Immunodeficiencies affecting cellular and humoral immunity	CD3δ deficiency	CD3D	CD3D	Immunodeficiency 19	615617	169160	T-B+ severe combined immunodeficiency due to CD3delta/CD3epsilon/CD3zeta	Infancy	N/A	19	ADA; AK2; CARD11; CD247; CD3D; CD3E; CORO1A; CTPS1; DCLRE1C; IKBKB; IL2RG; IL7R; JAK3; LAT; LCK; PRKDC; PTPRC; RAG1; RAG2	N/A	3	genetic; immunological; disorders potentially indicated for transplant
Immunodeficiencies affecting cellular and humoral immunity	CD3ε deficiency	CD3E	CD3E	Immunodeficiency 18, SCID variant	615615	169160	T-B+ severe combined immunodeficiency due to CD3delta/CD3epsilon/CD3zeta	Infancy	N/A	19	ADA; AK2; CARD11; CD247; CD3D; CD3E; CORO1A; CTPS1; DCLRE1C; IKBKB; IL2RG; IL7R; JAK3; LAT; LCK; PRKDC; PTPRC; RAG1; RAG2	N/A	3	genetic; immunological; disorders potentially indicated for transplant
Immunodeficiencies affecting cellular and humoral immunity	CD3γ deficiency	CD3G	CD3G	Immunodeficiency 17, CD3 gamma deficient	615607	169082	Combined immunodeficiency due to CD3gamma deficiency	Infancy	N/A	1	CD3G	AR	3	genetic; immunological; disorders potentially indicated for transplant
Immunodeficiencies affecting cellular and humoral immunity	CD40 deficiency	CD40	CD40	Immunodeficiency with hyper-IgM, type 3	606843	101090	Hyper-IgM syndrome type 3	N/A	N/A	1	CD40 (TNFRSF5	N/A	3	genetic; immunological; disorders potentially indicated for transplant
Immunodeficiencies affecting cellular and humoral immunity	CD40 ligand deficiency (CD154)	CD40LG	CD40LG	Immunodeficiency, X-linked, with hyper-IgM	308230	101088	X-linked hyper-IgM syndrome	N/A	N/A	2	CD40; CD40LG	XLR	3	genetic; immunological; disorders potentially indicated for transplant
Complement deficiencies	Membrane cofactor protein (CD46) deficiency	CD46	CD46	Hemolytic uremic syndrome, atypical, susceptibility to, 2	612922	93576	Atypical hemolytic-uremic syndrome with MCP/CD46 anomaly	N/A	N/A	1	CD46	N/A	3	genetic; renal; hematological
Complement deficiencies	Membrane attack Complex inhibitor (CD59) deficiency	CD59	CD59	Hemolytic anemia, CD59-mediated, with or without immune-mediated polyneuropathy	612300	169464	Primary CD59 deficiency	Infancy, Neonatal	<1 / 1 000 000	1	CD59	AR	4	genetic; neurological; hematological; immunological
Diseases of immune dysregulation	CD70 deficiency	CD70	CD70	Lymphoproliferative syndrome 3	618261	238505	AR lymphoproliferative disease	Childhood	<1 / 1 000 000	3	CD27; CD70; ITK	AR	4	genetic; immunological; neoplastic; disorders potentially indicated for transplant
Predominantly antibody deficiencies	Igα deficiency	CD79A	CD79A	Agammaglobulinemia 3	613501	33110	Autosomal agammaglobulinemia	All ages	<1 / 1 000 000	8	BLNK; CD79A; CD79B; IGHM; IGLL1; LRRC8A; PIK3R1; TCF3	AD or AR	2	genetic; immunological
Predominantly antibody deficiencies	Igβ deficiency	CD79B	CD79B	Agammaglobulinemia 6	612692	33110	Autosomal agammaglobulinemia	All ages	<1 / 1 000 000	8	BLNK; CD79A; CD79B; IGHM; IGLL1; LRRC8A; PIK3R1; TCF3	AD or AR	2	genetic; immunological
Predominantly antibody deficiencies	CD81 deficiency	CD81	CD81	Immunodeficiency, common variable, 6	613496	1572	Common variable immunodeficiency	All ages	1-9 / 100 000	11	CD19; CD81; CR2; ICOS; MS4A1; NFKB1; NFKB2; PRKCD; TNFRSF13B; TNFRSF13C; TNFSF12	AD or AR or N/A	3	genetic; immunological; neoplastic
Immunodeficiencies affecting cellular and humoral immunity	CD8 deficiency	CD8A	CD8A	CD8 deficiency, familial	608957	169085	Susceptibility to respiratory infections associated with CD8alpha chain mutation	Infancy, Neonatal	<1 / 1 000 000	1	CD8A	AR	3	genetic; immunological; disorders potentially indicated for transplant
Combined immunodeficiencies with associated or syndromic features	Immunodeficiency with centromeric instability and facial anomalies, ICF3	CDCA7	CDCA7	Immunodeficiency-centromeric instability-facial anomalies syndrome 3	616910	2268	ICF syndrome	Childhood	<1 / 1 000 000	4	CDCA7; DNMT3B; HELLS; ZBTB24	AR	3	genetic; immunological; disorders potentially indicated for transplant
Congenital defects of phagocyte number or function	Specific granule deficiency	CEBPE	CEBPE	Specific granule deficiency	245480	169142	Recurrent infection due to specific granule deficiency	Infancy, Neonatal	N/A	2	CEBPE; SMARCD2	AR	2	genetic; immunological
Autoinflammatory disorders	ADA2 deficiency	CECR1	CECR1	Vasculitis, autoinflammation, immunodeficiency, and hematologic defects syndrome	615688	404553	Vasculitis due to ADA2 deficiency	Childhood, Infancy	<1 / 1 000 000	1	CECR1	AR	5	genetic; immunological; systemic and rheumatological; circulatory system; systemic or rheumatologic of childhood
Complement deficiencies	Factor B (GOF)	CFB	CFB	Hemolytic uremic syndrome, atypical, susceptibility to, 4	612924	93578	Atypical hemolytic-uremic syndrome with B factor anomaly	N/A	N/A	1	CFB	N/A	3	genetic; renal; hematological
Complement deficiencies	Factor D deficiency	CFD	CFD	Complement factor D deficiency	613912	169467	Recurrent Neisseria infections due to factor D deficiency	N/A	N/A	1	CFD	N/A	2	genetic; immunological
Complement deficiencies	Factor H deficiency	CFH	CFH	Complement factor H deficiency	609814	200421	Immunodeficiency with factor H anomaly	N/A	N/A	1	CFH	N/A	2	genetic; immunological
Complement deficiencies	Factor H deficiency	CFH	CFH	Hemolytic uremic syndrome, atypical, susceptibility to, 1	235400	93579	Atypical hemolytic-uremic syndrome with H factor anomaly	N/A	N/A	1	CFH	N/A	3	genetic; renal; hematological
Complement deficiencies	Factor H-related protein deficiencies	CFHR1-5	CFHR1	Hemolytic uremic syndrome, atypical, susceptibility to	235400	93581	Atypical hemolytic-uremic syndrome with anti-factor H antibodies	N/A	N/A	4	CFHR1; CFHR3; CFHR4; CFHR5	N/A	3	genetic; renal; hematological
Complement deficiencies	Factor H-related protein deficiencies	CFHR1-5	CFHR3	Hemolytic uremic syndrome, atypical, susceptibility to	235400	93581	Atypical hemolytic-uremic syndrome with anti-factor H antibodies	N/A	N/A	4	CFHR1; CFHR3; CFHR4; CFHR5	N/A	3	genetic; renal; hematological
Complement deficiencies	Factor H-related protein deficiencies	CFHR1-5	CFHR4	N/A	N/A	93581	Atypical hemolytic-uremic syndrome with anti-factor H antibodies	N/A	N/A	4	CFHR1; CFHR3; CFHR4; CFHR5	N/A	3	genetic; renal; hematological
Complement deficiencies	Factor H-related protein deficiencies	CFHR1-5	CFHR5	N/A	N/A	93581	Atypical hemolytic-uremic syndrome with anti-factor H antibodies	N/A	N/A	4	CFHR1; CFHR3; CFHR4; CFHR5	N/A	3	genetic; renal; hematological
Complement deficiencies	Factor I deficiency	CFI	CFI	Hemolytic uremic syndrome, atypical, susceptibility to, 3	612923	93580	Atypical hemolytic-uremic syndrome with I factor anomaly	N/A	N/A	1	CFI	N/A	3	genetic; renal; hematological
Complement deficiencies	Factor I deficiency	CFI	CFI	Complement factor I deficiency	610984	200418	Immunodeficiency with factor I anomaly	N/A	<1 / 1 000 000	1	CFI	AR	2	genetic; immunological
Complement deficiencies	Properdin deficiency	CFP	CFP	Properdin deficiency, X-linked	312060	2966	Properdin deficiency	N/A	N/A	1	CFP	XLR	2	genetic; immunological
Congenital defects of phagocyte number or function	Cystic fibrosis	CFTR	CFTR	Cystic fibrosis	219700	586	Cystic fibrosis	All ages	1-9 / 100 000	5	CFTR; CLCA4; DCTN4; STX1A; TGFB1	AR	6	gastroenterological; genetic; hepatic; respiratory; infertility disorders; disorders potentially indicated for transplant
Congenital defects of phagocyte number or function	Cystic fibrosis	CFTR	CFTR	Pancreatitis, hereditary	167800	676	Hereditary chronic pancreatitis	Childhood, Adolescent	1-9 / 1 000 000	7	CASR; CFTR; CPA1; CTRC; PRSS1; PRSS2; SPINK1	AD	3	gastroenterological; genetic; endocrine
Congenital defects of phagocyte number or function	Cystic fibrosis	CFTR	CFTR	Bronchiectasis with or without elevated sweat chloride 1, modifier of	211400	60033	Idiopathic bronchiectasis	All ages	N/A	4	CFTR; SCNN1A; SCNN1B; SCNN1G	N/A	2	genetic; respiratory
Combined immunodeficiencies with associated or syndromic features	CHARGE syndrome due to CHD7 deficiency	CHD7	CHD7	CHARGE syndrome	214800	138	CHARGE syndrome	Neonatal	N/A	2	CHD7; SEMA3E	AD or Unk	14	developmental anomalies during embryogenesis; cardiac malformations; sucking/swallowing disorders; genetic; urogenital; renal; ophthalmic disorders; endocrine; immunological; otorhinolaryngological; infertility disorders; gynecological and obstetric; surgical maxillo-facial; disorders potentially indicated for transplant
Combined immunodeficiencies with associated or syndromic features	CHARGE syndrome due to CHD7 deficiency	CHD7	CHD7	N/A	N/A	39041	Omenn syndrome	Infancy, Neonatal	<1 / 1 000 000	9	ADA; CHD7; DCLRE1C; IL2RG; IL7R; LIG4; RAG1; RAG2; RMRP	AR	3	genetic; immunological; disorders potentially indicated for transplant
Immunodeficiencies affecting cellular and humoral immunity	MHC class II deficiency group A	CIITA	CIITA	Bare lymphocyte syndrome, type II, complementation group A	209920	572	Immunodeficiency by defective expression of HLA class 2	Infancy, Neonatal	N/A	4	CIITA; RFX5; RFXANK; RFXAP	AR	4	gastroenterological; genetic; immunological; disorders potentially indicated for transplant
Defects in intrinsic and innate immunity	CLCN7 deficiency associated osteopetrosis	CLCN7	CLCN7	Osteopetrosis, AD 2	166600	53	Albers-Schönberg osteopetrosis	Childhood	1-9 / 100 000	1	CLCN7	AD	5	developmental anomalies during embryogenesis; genetic; ophthalmic disorders; bone; disorders potentially indicated for transplant
Defects in intrinsic and innate immunity	CLCN7 deficiency associated osteopetrosis	CLCN7	CLCN7	Osteopetrosis, AR 4	611490	667	AR malignant osteopetrosis	Infancy, Neonatal	1-9 / 1 000 000	4	CLCN7; SNX10; TCIRG1; TNFSF11	AR	5	developmental anomalies during embryogenesis; genetic; ophthalmic disorders; bone; disorders potentially indicated for transplant
Congenital defects of phagocyte number or function	3-Methylglutaconic aciduria	CLPB	CLPB	3-methylglutaconic aciduria, type VII, with cataracts, neurologic involvement and neutropenia	616271	445038	3-methylglutaconic aciduria type 7	Antenatal, Neonatal	<1 / 1 000 000	1	CLPB	AR	4	inborn errors of metabolism; genetic; neurological; ophthalmic disorders
Autoinflammatory disorders	COPA defect	COPA	COPA	Autoimmune interstitial lung, joint, and kidney disease	616414	444092	Autoimmune interstitial lung disease-arthritis syndrome	Infancy, Childhood	<1 / 1 000 000	1	COPA	AD	6	genetic; respiratory; renal; systemic and rheumatological; systemic or rheumatologic of childhood; disorders potentially indicated for transplant
Immunodeficiencies affecting cellular and humoral immunity	Coronin-1A deficiency	CORO1A	CORO1A	Immunodeficiency 8	615401	228003	Severe combined immunodeficiency due to CORO1A deficiency	Infancy, Neonatal	<1 / 1 000 000	19	ADA; AK2; CARD11; CD247; CD3D; CD3E; CORO1A; CTPS1; DCLRE1C; IKBKB; IL2RG; IL7R; JAK3; LAT; LCK; PRKDC; PTPRC; RAG1; RAG2	AR	3	genetic; immunological; disorders potentially indicated for transplant
Predominantly antibody deficiencies	CD21 deficiency	CR2	CR2	Immunodeficiency, common variable, 7	614699	1572	Common variable immunodeficiency	All ages	1-9 / 100 000	11	CD19; CD81; CR2; ICOS; MS4A1; NFKB1; NFKB2; PRKCD; TNFRSF13B; TNFRSF13C; TNFSF12	AD or AR or N/A	3	genetic; immunological; neoplastic
Congenital defects of phagocyte number or function	Congenital pulmonary alveolar proteinosis due to CSF2RA mutations	CSF2RA	CSF2RA	Surfactant metabolism dysfunction, pulmonary, 4	300770	264675	Hereditary pulmonary alveolar proteinosis	Infancy, Neonatal	N/A	3	CSF2RA; CSF2RB; OAS1	AD or AR	4	genetic; respiratory; immunological; disorders potentially indicated for transplant
Congenital defects of phagocyte number or function	Congenital pulmonary alveolar proteinosis due to CSF2RB mutations	CSF2RB	CSF2RB	Surfactant metabolism dysfunction, pulmonary, 5	614370	264675	Hereditary pulmonary alveolar proteinosis	Infancy, Neonatal	N/A	3	CSF2RA; CSF2RB; OAS1	AD or AR	4	genetic; respiratory; immunological; disorders potentially indicated for transplant
Congenital defects of phagocyte number or function	G-CSF receptor deficiency	CSF3R	CSF3R	Neutropenia, severe congenital, 7, AR	617014	420702	AR severe congenital neutropenia due to CSF3R deficiency	Neonatal, Infancy	<1 / 1 000 000	1	CSF3R	AR	3	genetic; immunological; neoplastic
Combined immunodeficiencies with associated or syndromic features	Coats plus syndrome due to CTC1 deficiency	CTC1	CTC1	Cerebroretinal microangiopathy with calcifications and cysts	612199	313838	Coats plus syndrome	Childhood	<1 / 1 000 000	2	CTC1; STN1	AR	3	genetic; neurological; ophthalmic disorders
Combined immunodeficiencies with associated or syndromic features	Coats plus syndrome due to CTC1 deficiency	CTC1	CTC1	N/A	N/A	1775	Dyskeratosis congenita	Neonatal, Infancy, Childhood, Adolescent, Adult	1-9 / 1 000 000	11	CTC1, DKC1, NHP2; NOP10; PARN, RTEL1; TERC; TERT, TINF2, USB1, WRAP53	AD or AR or XLR	9	developmental anomalies during embryogenesis; genetic; neurological; skin; ophthalmic disorders; hematological; immunological; neoplastic; disorders potentially indicated for transplant
Diseases of immune dysregulation	CTLA4 deficiency (ALPSV)	CTLA4	CTLA4	Autoimmune lymphoproliferative syndrome, type V	616100	436159	Autoimmune lymphoproliferative syndrome due to CTLA4 haploinsuffiency	Childhood, Adolescent, Adult	<1 / 1 000 000	1	CTLA4	AD	5	gastroenterological; genetic; immunological; neoplastic; disorders potentially indicated for transplant
Diseases of immune dysregulation	CTPS1 deficiency	CTPS1	CTPS1	Immunodeficiency 24	615897	420573	Severe combined immunodeficiency due to CTPS1 deficiency	Neonatal, Infancy, Childhood	<1 / 1 000 000	1	CTPS1	AR	3	genetic; immunological; disorders potentially indicated for transplant
Congenital defects of phagocyte number or function	Papillon-Lefèvre syndrome	CTSC	CTSC	Haim-Munk syndrome	245010	2342	Haim-Munk syndrome	Neonatal, Infancy	<1 / 1 000 000	1	CTSC	AR	5	developmental anomalies during embryogenesis; inborn errors of metabolism; genetic; skin; odontological
Congenital defects of phagocyte number or function	Papillon-Lefèvre syndrome	CTSC	CTSC	Papillon-Lefevre syndrome	245000	678	Papillon-Lefèvre syndrome	Childhood, Infancy, Neonatal	1-9 / 1 000 000	1	CTSC	AR	6	developmental anomalies during embryogenesis; inborn errors of metabolism; genetic; skin; immunological; odontological
Defects in intrinsic and innate immunity	WHIM (warts, hypogammaglobulinemia, infections, myelokathexis) syndrome	CXCR4	CXCR4	WHIM syndrome	193670	51636	WHIM syndrome	Childhood, Adolescent, Adult	<1 / 1 000 000	1	CXCR4	AD or AR or N/A	3	genetic; immunological; disorders potentially indicated for transplant
Congenital defects of phagocyte number or function	AR CGD p22phox	CYBA	CYBA	Chronic granulomatous disease, autosomal, due to deficiency of CYBA	233690	379	Chronic granulomatous disease	Infancy, Childhood, Adolescent, Adult	1-9 / 1 000 000	6	CYBA; CYBB; CYBC1; NCF1; NCF2; NCF4	AR or XLR	7	gastroenterological; genetic; respiratory; skin; ophthalmic disorders; immunological; disorders potentially indicated for transplant
Congenital defects of phagocyte number or function	X-linked chronic granulomatous disease (CGD), gp91phox	CYBB	CYBB	Chronic granulomatous disease, X-linked	306400	379	Chronic granulomatous disease	Infancy, Childhood, Adolescent, Adult	1-9 / 1 000 000	6	CYBA; CYBB; CYBC1; NCF1; NCF2; NCF4	AR or XLR	7	gastroenterological; genetic; respiratory; skin; ophthalmic disorders; immunological; disorders potentially indicated for transplant
Defects in intrinsic and innate immunity	X-linked chronic granulomatous disease (CGD), gp91phox	CYBB	CYBB	Immunodeficiency 34, mycobacteriosis, X-linked	300645	319623	X-linked mendelian susceptibility to mycobacterial diseases due to CYBB deficiency	Infancy	<1 / 1 000 000	1	CYBB	XLR	2	genetic; immunological
Immunodeficiencies affecting cellular and humoral immunity	DCLRE1C (Artemis) deficiency	DCLRE1C	DCLRE1C	Omenn syndrome	603554	39041	Omenn syndrome	Infancy, Neonatal	<1 / 1 000 000	9	ADA; CHD7; DCLRE1C; IL2RG; IL7R; LIG4; RAG1; RAG2; RMRP	AR	3	genetic; immunological; disorders potentially indicated for transplant
Immunodeficiencies affecting cellular and humoral immunity	DCLRE1C (Artemis) deficiency	DCLRE1C	DCLRE1C	Severe combined immunodeficiency, Athabascan type	602450	275	Severe combined immunodeficiency due to DCLRE1C deficiency	Infancy, Neonatal	N/A	1	DCLRE1C	XLR	3	genetic; immunological; disorders potentially indicated for transplant
Autoinflammatory disorders	Singleton-Merten syndrome	DDX58	DDX58	Singleton-Merten syndrome 2	616298	85191	Singleton-Merten dysplasia	N/A	<1 / 1 000 000	2	DDX58; IFIH1	AD	6	developmental anomalies during embryogenesis; genetic; immunological; systemic and rheumatological; bone; systemic or rheumatologic of childhood
Combined immunodeficiencies with associated or syndromic features	XL-DKC due to dyskerin deficiency	DKC1	DKC1	Dyskeratosis congenita, X-linked	305000	1775	Dyskeratosis congenita	Neonatal, Infancy, Childhood, Adolescent, Adult	1-9 / 1 000 000	11	CTC1, DKC1; NHP2, NOP10, PARN, RTEL1, TERC, TERT, TINF2, USB1, WRAP53	AD or AR or XLR	9	developmental anomalies during embryogenesis; genetic; neurological; skin; ophthalmic disorders; hematological; immunological; neoplastic; disorders potentially indicated for transplant
Combined immunodeficiencies with associated or syndromic features	XL-DKC due to dyskerin deficiency	DKC1	DKC1	N/A	N/A	3322	Hoyeraal-Hreidarsson syndrome	Infancy, Neonatal	<1 / 1 000 000	6	ACD, DKC1; PARN, RTEL1, TERT, TINF2	AD or AR or XLR	6	developmental anomalies during embryogenesis; genetic; neurological; hematological; immunological; disorders potentially indicated for transplant
Congenital defects of phagocyte number or function	Schwachman Diamond syndrome due to DNAJC21 deficiency	DNAJC21	DNAJC21	N/A	N/A	811	Shwachman-Diamond syndrome	Antenatal, Neonatal, Infancy, Childhood	1-9 / 1 000 000	4	DNAJC21; EFL1; SBDS; SRP54	AR	8	developmental anomalies during embryogenesis; gastroenterological; genetic; hematological; immunological; bone; neoplastic; disorders potentially indicated for transplant
Combined immunodeficiencies with associated or syndromic features	Immunodeficiency with centromeric instability centromeric instability and facial anomalies, ICF1	DNMT3B	DNMT3B	Immunodeficiency-centromeric instability-facial anomalies syndrome 1	242860	2268	ICF syndrome	Childhood	<1 / 1 000 000	4	CDCA7; DNMT3B; HELLS; ZBTB24	AR	3	genetic; immunological; disorders potentially indicated for transplant
Immunodeficiencies affecting cellular and humoral immunity	DOCK2 deficiency	DOCK2	DOCK2	Immunodeficiency 40	616433	447737	DOCK2 deficiency	Neonatal, Infancy	<1 / 1 000 000	1	DOCK2	AR	3	genetic; immunological; disorders potentially indicated for transplant
Immunodeficiencies affecting cellular and humoral immunity	DOCK8 deficiency	DOCK8	DOCK8	Hyper-IgE recurrent infection syndrome, AR	243700	217390	Combined immunodeficiency due to DOCK8 deficiency	Infancy, Neonatal	<1 / 1 000 000	1	DOCK8	AR	3	genetic; immunological; disorders potentially indicated for transplant
Congenital defects of phagocyte number or function	Elastase deficiency (SCN1)	ELANE	ELANE	Neutropenia, severe congenital 1, AD	202700	486	AD severe congenital neutropenia	Infancy, Neonatal	<1 / 1 000 000	4	ELANE; GFI1; SRP54; TCIRG1	AD or AR	3	genetic; immunological; disorders potentially indicated for transplant
Congenital defects of phagocyte number or function	Elastase deficiency (SCN1)	ELANE	ELANE	Neutropenia, cyclic	162800	2686	Cyclic neutropenia	All ages	1-9 / 1 000 000	1	ELANE	AD	3	genetic; immunological; disorders potentially indicated for transplant
Combined immunodeficiencies with associated or syndromic features	Vici syndrome due to EPG5 deficiency	EPG5	EPG5	Vici syndrome	242840	1493	Vici syndrome	Neonatal, Antenatal	<1 / 1 000 000	1	EPG5	AR	8	cardiac; developmental anomalies during embryogenesis; neurological; skin; ophthalmic disorders; immunological; disorders potentially indicated for transplant
Combined immunodeficiencies with associated or syndromic features	ERCC6L2 (Hebodeficiency)	ERCC6L2	ERCC6L2	Bone marrow failure syndrome 2	615715	401764	Pancytopenia-developmental delay syndrome	Adolescent	<1 / 1 000 000	1	ERCC6L2	AR	3	genetic; hematological; disorders potentially indicated for transplant
Combined immunodeficiencies with associated or syndromic features	EXTL3 deficiency	EXTL3	EXTL3	Immunoskeletal dysplasia with neurodevelopmental abnormalities	N/A	508533	Skeletal dysplasia-T-cell immunodeficiency-developmental delay syndrome	Antenatal, Neonatal	<1 / 1 000 000	1	EXTL3	N/A	5	developmental anomalies during embryogenesis; genetic; neurological; immunological; bone
Diseases of immune dysregulation	FADD deficiency	FADD	FADD	Infections, recurrent, with encephalopathy, hepatic dysfunction, and cardiovascular malformations	613759	306550	FADD-related immunodeficiency	Infancy	<1 / 1 000 000	1	FADD	AR	3	genetic; immunological; disorders potentially indicated for transplant
Diseases of immune dysregulation	ALPS-FASLG	FASLG	FASLG	Autoimmune lymphoproliferative syndrome, type IB	601859	3261	Autoimmune lymphoproliferative syndrome	All ages	N/A	5	CASP10; FAS; FASLG; PRKCD; RASGRP1	AD or AR	5	genetic; hematological; immunological; neoplastic; disorders potentially indicated for transplant
Combined immunodeficiencies with associated or syndromic features	Hennekam-lymphangiectasia-lymphedemasyndrome due to FAT4 deficiency	FAT4	FAT4	Van Maldergem syndrome 2	615546	314679	Cerebrofacioarticular syndrome	Infancy, Neonatal	<1 / 1 000 000	2	DCHS1; FAT4	AR	3	developmental anomalies during embryogenesis; genetic; neurological
Combined immunodeficiencies with associated or syndromic features	Hennekam-lymphangiectasia-lymphedemasyndrome due to FAT4 deficiency	FAT4	FAT4	Hennekam lymphangiectasia-lymphedema syndrome 2	616006	2136	Hennekam syndrome	Childhood	<1 / 1 000 000	3	ADAMTS3; CCBE1; FAT4	AR	6	developmental anomalies during embryogenesis; genetic; neurological; skin; immunological; circulatory system
Defects in intrinsic and innate immunity	CD16 deficiency	FCGR3A	FCGR3A	Immunodeficiency 20	615707	437552	AR primary immunodeficiency with defective spontaneous natural killer cell cytotoxicity	Neonatal, Infancy, Childhood	<1 / 1 000 000	1	FCGR3A	AR	3	genetic; immunological; disorders potentially indicated for transplant
Complement deficiencies	Ficolin 3 deficiency	FCN3	FCN3	Immunodeficiency due to ficolin 3 deficiency	613860	331190	Immunodeficiency due to ficolin3 deficiency	Childhood	<1 / 1 000 000	1	FCN3	N/A	2	genetic; immunological
Congenital defects of phagocyte number or function	Leukocyte adhesion deficiency type 3 (LAD3)	FERMT3	FERMT3	Leukocyte adhesion deficiency, type III	612840	99844	Leukocyte adhesion deficiency type III	Childhood	<1 / 1 000 000	1	FERMT3	AR	6	developmental anomalies during embryogenesis; genetic; ophthalmic disorders; immunological; bone; disorders potentially indicated for transplant
Combined immunodeficiencies with associated or syndromic features	Winged helix nude FOXN1 deficiency	FOXN1	FOXN1	T-cell immunodeficiency, congenital alopecia, and nail dystrophy	601705	169095	Alymphoid cystic thymic dysgenesis	Infancy, Neonatal	<1 / 1 000 000	1	FOXN1	AR	2	genetic; immunological
Diseases of immune dysregulation	IPEX, immune dysregulation, polyendocrinopathy,enteropathy X-linked	FOXP3	FOXP3	Immunodysregulation, polyendocrinopathy, and enteropathy, X-linked	304790	37042	Immune dysregulation-polyendocrinopathy-enteropathy-X-linked syndrome	Infancy, Neonatal, Antenatal	<1 / 1 000 000	1	FOXP3	XLR	5	gastroenterological; genetic; endocrine; immunological; are disorders potentially indicated for transplant
Congenital defects of phagocyte number or function	β actin deficiency	FPR1	FPR1	N/A	N/A	447740	Susceptibility to localized juvenile periodontitis	Adolescent	N/A	1	FPR1	AR	2	genetic; immunological
Congenital defects of phagocyte number or function	G6PC3 deficiency (SCN4)	G6PC3	G6PC3	Neutropenia, severe congenital 4, AR/Dursun syndrome	612541	331176	AR severe congenital neutropenia due to G6PC3 deficiency	Neonatal, Infancy	<1 / 1 000 000	1	G6PC3	AR	3	genetic; immunological; disorders potentially indicated for transplant
Congenital defects of phagocyte number or function	G6PD deficiency class I	G6PD	G6PD	Hemolytic anemia, G6PD deficient (favism)	300908	466026	Class I glucose-6-phosphate dehydrogenase deficiency	Neonatal	<1 / 1 000 000	1	G6PD	XLR	2	genetic; hematological
Congenital defects of phagocyte number or function	Glycogen storage disease type 1b	G6PT1	G6PT1	Glycogen storage disease Ib/1c	232220; 232240	79259	Glycogen storage disease due to glucose-6-phosphatase deficiency type Ib	Infancy, Neonatal	N/A	1	G6PT1	N/A	6	inborn errors of metabolism; genetic; hepatic; renal; immunological; disorders potentially indicated for transplant
Congenital defects of phagocyte number or function	GATA2 deficiency (MonoMac syndrome)	GATA2	GATA2	Emberger syndrome	614038	3226	Deafness-lymphedema-leukemia syndrome	Childhood	<1 / 1 000 000	1	GATA2	AD	8	developmental anomalies during embryogenesis; genetic; skin; hematological; circulatory system; otorhinolaryngological; neoplastic; disorders potentially indicated for transplant
Congenital defects of phagocyte number or function	GATA2 deficiency (MonoMac syndrome)	GATA2	GATA2	Leukemia, acute myeloid, susceptibility to	601626	319465	Inherited acute myeloid leukemia	N/A	N/A	3	CEBPA; GATA2; TGM6	N/A	4	genetic; hematological; neoplastic; disorders potentially indicated for transplant
Congenital defects of phagocyte number or function	GATA2 deficiency (MonoMac syndrome)	GATA2	GATA2	Immunodeficiency 21	614172	228423	Monocytopenia with susceptibility to infections	Adult	<1 / 1 000 000	1	GATA2	AD or N/A	2	genetic; immunological
Congenital defects of phagocyte number or function	GATA2 deficiency (MonoMac syndrome)	GATA2	GATA2	Myelodysplastic syndrome, susceptibility to	614286	52688	Myelodysplastic syndrome	All ages	1-9 / 100 000	6	GATA2; MECOM; MYSM1; RPS14; SF3B1; TET2	N/A	3	hematological; neoplastic; disorders potentially indicated for transplant
Congenital defects of phagocyte number or function	GFI 1 deficiency (SCN2)	GFI1	GFI1	Neutropenia, severe congenital 2, AD	613107	486	AD severe congenital neutropenia	Infancy, Neonatal	<1 / 1 000 000	4	ELANE; GFI1; SRP54; TCIRG1	AD or AR	3	genetic; immunological; disorders potentially indicated for transplant
Combined immunodeficiencies with associated or syndromic features	GINS1 deficiency	GINS1	GINS1	Immunodeficiency 55	617827	505227	Combined immunodeficiency due to GINS1 deficiency	Antenatal, Neonatal	<1 / 1 000 000	1	GINS1	AR	2	genetic; immunological
Congenital defects of phagocyte number or function	HAX1 deficiency (Kostmann disease) (SCN3)	HAX1	HAX1	Neutropenia, severe congenital 3, AR	610738	99749	Kostmann syndrome	N/A	<1 / 1 000 000	1	HAX1	AR	4	genetic; immunological; neoplastic; disorders potentially indicated for transplant
Combined immunodeficiencies with associated or syndromic features	Immunodeficiency with centromeric instability and facial anomalies, ICF4	HELLS	HELLS	Immunodeficiency-centromeric instability-facial anomalies syndrome 4	616911	2268	ICF syndrome	Childhood	<1 / 1 000 000	4	CDCA7; DNMT3B; HELLS; ZBTB24	AR	3	genetic; immunological; disorders potentially indicated for transplant
Immunodeficiencies affecting cellular and humoral immunity	ICOS deficiency	ICOS	ICOS	Immunodeficiency, common variable, 1	607594	1572	Common variable immunodeficiency	All ages	1-9 / 100 000	11	CD19; CD81; CR2; ICOS; MS4A1; NFKB1; NFKB2; PRKCD; TNFRSF13B; TNFRSF13C; TNFSF12	AD or AR or N/A	3	genetic; immunological; neoplastic
Defects in intrinsic and innate immunity	MDA5 deficiency (LOF)	IFIH1	IFIH1	Aicardi-Goutieres syndrome 7	615846	51	Aicardi-Goutières syndrome	Infancy, Neonatal	1-5 / 10 000	7	ADAR; IFIH1; RNASEH2A; RNASEH2B; RNASEH2C; SAMHD1; TREX1	AD or AR	6	sucking/swallowing disorders; genetic; neurological; immunological; systemic and rheumatological; systemic or rheumatologic of childhood
Defects in intrinsic and innate immunity	MDA5 deficiency (LOF)	IFIH1	IFIH1	Singleton-Merten syndrome 1	182250	85191	Singleton-Merten dysplasia	N/A	<1 / 1 000 000	2	DDX58; IFIH1	AD	6	developmental anomalies during embryogenesis; genetic; immunological; systemic and rheumatological; bone; systemic or rheumatologic of childhood
Autoinflammatory disorders	Aicardi-Goutieres syndrome 7 (AGS7)	IFIH1	IFIH1	Aicardi-Goutieres syndrome 7	615846	51	Aicardi-Goutières syndrome	Infancy, Neonatal	1-5 / 10 000	7	ADAR; IFIH1; RNASEH2A; RNASEH2B; RNASEH2C; SAMHD1; TREX1	AD or AR	6	sucking/swallowing disorders; genetic; neurological; immunological; systemic and rheumatological; systemic or rheumatologic of childhood
Autoinflammatory disorders	Aicardi-Goutieres syndrome 7 (AGS7)	IFIH1	IFIH1	Singleton-Merten syndrome 1	182250	85191	Singleton-Merten dysplasia	N/A	<1 / 1 000 000	2	DDX58; IFIH1	AD	6	developmental anomalies during embryogenesis; genetic; immunological; systemic and rheumatological; bone; systemic or rheumatologic of childhood
Defects in intrinsic and innate immunity	IFNAR2 deficiency	IFNAR2	IFNAR2	Immunodeficiency 45	616669	431166	Primary immunodeficiency with post-measles-mumps-rubella vaccine viral infection	Infancy	<1 / 1 000 000	2	IFNAR2; STAT2	AR	2	genetic; immunological
Defects in intrinsic and innate immunity	IFN-γ receptor 1 deficiency	IFNGR1	IFNGR1	Immunodeficiency 27B, mycobacteriosis, AD	615978	319581	AD mendelian susceptibility to mycobacterial diseases due to partial IFNgammaR1 deficiency	Adolescent	<1 / 1 000 000	1	IFNGR1	AD	2	genetic; immunological
Defects in intrinsic and innate immunity	IFN-γ receptor 1 deficiency	IFNGR1	IFNGR1	Immunodeficiency 27A, mycobacteriosis, AR	209950	319569	AR mendelian susceptibility to mycobacterial diseases due to partial IFNgammaR1 deficiency	N/A	<1 / 1 000 000	1	IFNGR1	AR	2	genetic; immunological
Defects in intrinsic and innate immunity	IFN-γ receptor 1 deficiency	IFNGR1	IFNGR1	N/A	N/A	99898	Mendelian susceptibility to mycobacterial diseases due to complete IFNgammaR1 deficiency	Infancy, Neonatal	<1 / 1 000 000	1	IFNGR1	AR	2	genetic; immunological
Defects in intrinsic and innate immunity	IFN-γ receptor 2 deficiency	IFNGR2	IFNGR2	Immunodeficiency 28, mycobacteriosis	614889	319547	Mendelian susceptibility to mycobacterial diseases due to complete IFNgammaR2 deficiency	Infancy, Neonatal	<1 / 1 000 000	1	IFNGR2	AR	2	genetic; immunological
Defects in intrinsic and innate immunity	IFN-γ receptor 2 deficiency	IFNGR2	IFNGR2	N/A	N/A	319589	AD mendelian susceptibility to mycobacterial diseases due to partial IFNgammaR2 deficiency	N/A	<1 / 1 000 000	1	IFNGR2	AD or AR	2	genetic; immunological
Defects in intrinsic and innate immunity	IFN-γ receptor 2 deficiency	IFNGR2	IFNGR2	N/A	N/A	319574	AR mendelian susceptibility to mycobacterial diseases due to partial IFNgammaR2 deficiency	N/A	<1 / 1 000 000	1	IFNGR2	AD or AR	2	genetic; immunological
Predominantly antibody deficiencies	μ heavy chain deficiency	IGHM	IGHM	Agammaglobulinemia 1	601495	33110	Autosomal agammaglobulinemia	All ages	<1 / 1 000 000	8	BLNK; CD79A; CD79B; IGHM; IGLL1; LRRC8A; PIK3R1; TCF3	AD or AR	2	genetic; immunological
Predominantly antibody deficiencies	Kappa chain deficiency	IGKC	IGKC	Kappa light chain deficiency	614102	183675	Recurrent infections associated with rare immunoglobulin isotypes deficiency	Childhood	N/A	2	IGHG2; IGKC	N/A	2	genetic; immunological
Predominantly antibody deficiencies	λ5 deficiency	IGLL1	IGLL1	Agammaglobulinemia 2	613500	33110	Autosomal agammaglobulinemia	All ages	<1 / 1 000 000	8	BLNK; CD79A; CD79B; IGHM; IGLL1; LRRC8A; PIK3R1; TCF3	AD or AR	2	genetic; immunological
Immunodeficiencies affecting cellular and humoral immunity	IKBKB deficiency	IKBKB	IKBKB	Immunodeficiency 15B	615592	397787	Severe combined immunodeficiency due to IKK2 deficiency	Infancy	<1 / 1 000 000	1	IKBKB	AR	3	genetic; immunological; disorders potentially indicated for transplant
Combined immunodeficiencies with associated or syndromic features	EDA-ID due to NEMO /IKBKG deficiency (ectodermal dysplasia, immune deficiency)	IKBKG	IKBKG	Ectodermal, dysplasia, anhidrotic, lymphedema and immunodeficiency	300301	69088	Anhidrotic ectodermal dysplasia-immunodeficiency-osteopetrosis-lymphedema syndrome	Infancy, Neonatal	<1 / 1 000 000	1	IKBKG	XLR	7	developmental anomalies during embryogenesis; genetic; skin; immunological; circulatory system; bone; disorders potentially indicated for transplant
Combined immunodeficiencies with associated or syndromic features	EDA-ID due to NEMO /IKBKG deficiency (ectodermal dysplasia, immune deficiency)	IKBKG	IKBKG	Ectodermal dysplasia and immunodeficiency 1	300291	98813	Hypohidrotic ectodermal dysplasia with immunodeficiency	Infancy, Neonatal	N/A	2	IKBKG; NFKBIA	AD or XLR	7	developmental anomalies during embryogenesis; genetic; skin; ophthalmic disorders; immunological; odontological; disorders potentially indicated for transplant
Predominantly antibody deficiencies	IKAROS deficiency	IKZF1	IKZF1	Immunodeficiency, common variable, 13	616873	317473	Pancytopenia due to IKZF1 mutations	Neonatal, Infancy, Childhood, Adolescent, Adult	<1 / 1 000 000	1	IKZF1	AD	2	genetic; immunological
Diseases of immune dysregulation	IL-10 deficiency	IL10	IL10	N/A	N/A	238569	Immune dysregulation-inflammatory bowel disease-arthritis-recurrent infections syndrome	Infancy, Neonatal	<1 / 1 000 000	3	IL10; IL10RA; IL10RB	AR	5	gastroenterological; genetic; immunological; systemic and rheumatological; disorders potentially indicated for transplant
Diseases of immune dysregulation	IL-10Ra deficiency	IL10RA	IL10RA	Inflammatory bowel disease 28, early onset, AR	613148	238569	Immune dysregulation-inflammatory bowel disease-arthritis-recurrent infections syndrome	Infancy, Neonatal	<1 / 1 000 000	3	IL10; IL10RA; IL10RB	AR	5	gastroenterological; genetic; immunological; systemic and rheumatological; disorders potentially indicated for transplant
Diseases of immune dysregulation	IL-10Rb deficiency	IL10RB	IL10RB	Inflammatory bowel disease 25, early onset, AR	612567	238569	Immune dysregulation-inflammatory bowel disease-arthritis-recurrent infections syndrome	Infancy, Neonatal	<1 / 1 000 000	3	IL10; IL10RA; IL10RB	AR	5	gastroenterological; genetic; immunological; systemic and rheumatological; disorders potentially indicated for transplant
Defects in intrinsic and innate immunity	IL-12p40 (IL-12 and IL-23) deficiency	IL12B	IL12B	Immunodeficiency 29, mycobacteriosis	614890	319558	Mendelian susceptibility to mycobacterial diseases due to complete IL12B deficiency	Infancy, Neonatal	<1 / 1 000 000	1	IL12B	AR	2	genetic; immunological
Defects in intrinsic and innate immunity	IL-12 and IL-23 receptor β1 chain deficiency	IL12RB1	IL12RB1	Immunodeficiency 30	614891	319552	Mendelian susceptibility to mycobacterial diseases due to complete IL12RB1 deficiency	Infancy, Neonatal	<1 / 1 000 000	1	IL12B	AR	2	genetic; immunological
Defects in intrinsic and innate immunity	IL-17F deficiency	IL17F	IL17F	Candidiasis, familial, 6, AD	613956	1334	Chronic mucocutaneous candidiasis	Infancy, Childhood	N/A	5	CLEC7A; IL17F; IL17RA; IL17RC; TRAF3IP2	AD or AR	3	genetic; skin; immunological
Defects in intrinsic and innate immunity	IL-17RA deficiency	IL17RA	IL17RA	Immunodeficiency 51	613956	1334	Chronic mucocutaneous candidiasis	Infancy, Childhood	N/A	5	CLEC7A; IL17F; IL17RA; IL17RC; TRAF3IP2	AD or AR	3	genetic; skin; immunological
Defects in intrinsic and innate immunity	IL-17RC deficiency	IL17RC	IL17RC	Candidiasis, familial, 9	616445	1334	Chronic mucocutaneous candidiasis	Infancy, Childhood	N/A	5	CLEC7A; IL17F; IL17RA; IL17RC; TRAF3IP2	AD or AR	3	genetic; skin; immunological
Autoinflammatory disorders	DIRA (deficiency of the interleukin-1 receptor antagonist)	IL1RN	IL1RN	Interleukin 1 receptor antagonist deficiency	612852	210115	Sterile multifocal osteomyelitis with periostitis and pustulosis	Infancy, Neonatal	<1 / 1 000 000	1	IL1RN	AR	7	developmental anomalies during embryogenesis; genetic; skin; immunological; systemic and rheumatological; bone; systemic or rheumatologic of childhood
Immunodeficiencies affecting cellular and humoral immunity	IL-21 deficiency	IL21	IL21	Immunodeficiency, common variable, 11	615767	477661	IL21-related infantile inflammatory bowel disease	Infancy	<1 / 1 000 000	1	IL21	AR	4	gastroenterological; genetic; immunological; disorders potentially indicated for transplant
Immunodeficiencies affecting cellular and humoral immunity	IL-21R deficiency	IL21R	IL21R	Immunodeficiency 56	615207	357329	Combined immunodeficiency due to IL21R deficiency	Infancy, Neonatal	<1 / 1 000 000	1	IL21R	AR	3	genetic; immunological; disorders potentially indicated for transplant
Diseases of immune dysregulation	CD25 deficiency	IL2RA	IL2RA	Immunodeficiency 41 with lymphoproliferation and autoimmunity	606367	169100	Immunodeficiency due to CD25 deficiency	Infancy	<1 / 1 000 000	1	IL2RA	AR	4	gastroenterological; genetic; immunological; disorders potentially indicated for transplant
Immunodeficiencies affecting cellular and humoral immunity	γc deficiency (common gamma chain SCID, CD132 deficiency)	IL2RG	IL2RG	N/A	N/A	39041	Omenn syndrome	Infancy, Neonatal	<1 / 1 000 000	9	ADA; CHD7; DCLRE1C; IL2RG; IL7R; LIG4; RAG1; RAG2; RMRP	AR	3	genetic; immunological; disorders potentially indicated for transplant
Immunodeficiencies affecting cellular and humoral immunity	γc deficiency (common gamma chain SCID, CD132 deficiency)	IL2RG	IL2RG	Severe combined immunodeficiency, X-linked	300400	276	T-B+ severe combined immunodeficiency due to gamma chain deficiency	Neonatal	1-9 / 100 000	1	IL2RG	XLR	3	genetic; immunological; disorders potentially indicated for transplant
Autoinflammatory disorders	DITRA (deficiency of IL-36 receptor antagonist)	IL36RN	IL36RN	Psoriasis 14, pustular	614204	404546	DITRA	All ages	<1 / 1 000 000	1	IL36RN	AR	5	genetic; skin; immunological; systemic and rheumatological; systemic or rheumatologic of childhood
Autoinflammatory disorders	DITRA (deficiency of IL-36 receptor antagonist)	IL36RN	IL36RN	Psoriasis 14, pustular	614204	247353	Generalized pustular psoriasis	Adult	1-9 / 1 000 000	2	AP1S3; IL36RN	AR or N/A	2	genetic; skin
Autoinflammatory disorders	DITRA (deficiency of IL-36 receptor antagonist)	IL36RN	IL36RN	N/A	N/A	163927	Pustulosis palmaris et plantaris	N/A	N/A	2	AP1S3; IL36RN	AD or AR	2	genetic; skin
Immunodeficiencies affecting cellular and humoral immunity	IL7Rα deficiency	IL7R	IL7R	Severe combined immunodeficiency, T-cell negative, B-cell/natural killer cell-positive type	608971	169154	T-B+ severe combined immunodeficiency due to IL-7Ralpha deficiency	Infancy	N/A	19	ADA; AK2; CARD11; CD247; CD3D; CD3E; CORO1A; CTPS1; DCLRE1C; IKBKB; IL2RG; IL7R; JAK3; LAT; LCK; PRKDC; PTPRC; RAG1; RAG2	N/A	3	genetic; immunological; disorders potentially indicated for transplant
Immunodeficiencies affecting cellular and humoral immunity	IL7Rα deficiency	IL7R	IL7R	Omenn syndrome	603554	39041	Omenn syndrome	Infancy, Neonatal	<1 / 1 000 000	9	ADA; CHD7; DCLRE1C; IL2RG; IL7R; LIG4; RAG1; RAG2; RMRP	AR	3	genetic; immunological; disorders potentially indicated for transplant
Defects in intrinsic and innate immunity	IRAK-4 deficiency	IRAK4	IRAK4	IRAK4 deficiency	607676	70592	Immunodeficiency due to interleukin-1 receptor-associated kinase-4 deficiency	Childhood	<1 / 1 000 000	1	IRAK4	AR	2	genetic; immunological
Defects in intrinsic and innate immunity	IRF8 deficiency (AD)	IRF8	IRF8	Immunodeficiency 32A, mycobacteriosis, AD	614893	319600	Mendelian susceptibility to mycobacterial diseases due to partial IRF8 deficiency	Infancy, Neonatal	<1 / 1 000 000	1	IRF8	AD	2	genetic; immunological
Defects in intrinsic and innate immunity	ISG15 deficiency	ISG15	ISG15	Immunodeficiency 38	616126	319563	Mendelian susceptibility to mycobacterial diseases due to complete ISG15 deficiency	Childhood	<1 / 1 000 000	1	ISG15	AR	4	genetic; immunological; systemic and rheumatological; systemic or rheumatologic of childhood
Diseases of immune dysregulation	ITCH deficiency	ITCH	ITCH	Autoimmune disease, multisystem, with facial dysmorphism	613385	228426	Syndromic multisystem autoimmune disease due to Itch deficiency	Infancy, Neonatal	<1 / 1 000 000	1	ITCH	AR	8	developmental anomalies during embryogenesis; gastroenterological; genetic; neurological; respiratory; immunological; systemic and rheumatological; disorders potentially indicated for transplant
Congenital defects of phagocyte number or function	Leukocyte adhesion deficiency type 1 (LAD1)	ITGB2	ITGB2	Leukocyte adhesion deficiency	116920	99842	Leukocyte adhesion deficiency type I	Childhood	1-9 / 1 000 000	1	ITGB2	AR	3	genetic; ophthalmic disorders; immunological
Diseases of immune dysregulation	ITK deficiency	ITK	ITK	Lymphoproliferative syndrome 1	613011	238505	AR lymphoproliferative disease	Childhood	<1 / 1 000 000	3	CD27; CD70; ITK	AR	4	genetic; immunological; neoplastic; disorders potentially indicated for transplant
Congenital defects of phagocyte number or function	JAGN1 deficiency	JAGN1	JAGN1	Neutropenia, severe congenital, 6, AR	616022	423384	AR severe congenital neutropenia due to JAGN1 deficiency	Neonatal, Infancy	<1 / 1 000 000	1	JAGN1	AR	3	genetic; immunological; neoplastic
Immunodeficiencies affecting cellular and humoral immunity	JAK3 deficiency	JAK3	JAK3	SCID, AR, T-negative/B-positive type	600802	35078	T-B+ severe combined immunodeficiency due to JAK3 deficiency	Infancy, Neonatal	N/A	1	JAK3	AR	3	genetic; immunological; disorders potentially indicated for transplant
Combined immunodeficiencies with associated or syndromic features	Kabuki syndrome 2 due to KDM6A deficiency	KDM6A	KDM6A	Kabuki syndrome 2	300867	2322	Kabuki syndrome	Infancy, Neonatal	1-9 / 100 000	4	KDM6A; KMT2D; RAP1A; RAP1B	AD or N/A	8	developmental anomalies during embryogenesis; sucking/swallowing disorders; genetic; neurological; abdominal surgical; surgical thoracic; ophthalmic disorders; disorders potentially indicated for transplant
Combined immunodeficiencies with associated or syndromic features	Kabuki syndrome 1 due to KMT2D deficiency	KMT2D	KMT2D	Kabuki syndrome 1	147920	2322	Kabuki syndrome	Infancy, Neonatal	1-9 / 100 000	4	KDM6A; KMT2D; RAP1A; RAP1B	AD or N/A	8	developmental anomalies during embryogenesis; sucking/swallowing disorders; genetic; neurological; abdominal surgical; surgical thoracic; ophthalmic disorders; disorders potentially indicated for transplant
Congenital defects of phagocyte number or function	P14/LAMTOR2 deficiency	LAMTOR2	LAMTOR2	Immunodeficiency due to defect in MAPBP-interacting protein	610798	90023	Primary immunodeficiency syndrome due to p14 deficiency	Infancy, Neonatal	<1 / 1 000 000	1	LAMTOR2	AR	3	genetic; immunological; disorders potentially indicated for transplant
Immunodeficiencies affecting cellular and humoral immunity	LAT deficiency	LAT	LAT	Immunodeficiency 52	617514	504523	Severe combined immunodeficiency due to LAT deficiency	Infancy	<1 / 1 000 000	1	LAT	N/A	3	genetic; immunological; disorders potentially indicated for transplant
Immunodeficiencies affecting cellular and humoral immunity	LCK deficiency	LCK	LCK	Immunodeficiency 22	615758	280142	Severe combined immunodeficiency due to LCK deficiency	Infancy, Neonatal	<1 / 1 000 000	1	LCK	AR	4	gastroenterological; genetic; immunological; disorders potentially indicated for transplant
Immunodeficiencies affecting cellular and humoral immunity	DNA ligase IV deficiency	LIG4	LIG4	LIG4 syndrome	606593	99812	LIG4 syndrome	Infancy, Neonatal	<1 / 1 000 000	2	LIG4; XRCC4	AR	4	genetic; immunological; neoplastic; disorders potentially indicated for transplant
Immunodeficiencies affecting cellular and humoral immunity	DNA ligase IV deficiency	LIG4	LIG4	N/A	603554	39041	Omenn syndrome	Infancy, Neonatal	<1 / 1 000 000	9	ADA; CHD7; DCLRE1C; IL2RG; IL7R; LIG4; RAG1; RAG2; RMRP	AR	3	genetic; immunological; disorders potentially indicated for transplant
Autoinflammatory disorders	Chronic recurrent multifocal osteomyelitis and congenital dyserythropoietic anemia (Majeed syndrome)	LPIN2	LPIN2	Majeed syndrome	609628	77297	Majeed syndrome	Infancy, Childhood	<1 / 1 000 000	1	LPIN2	AR	8	developmental anomalies during embryogenesis; genetic; skin; hematological; immunological; systemic and rheumatological; bone; systemic or rheumatologic of childhood
Diseases of immune dysregulation	LRBA deficiency	LRBA	LRBA	Immunodeficiency, common variable, 8, with autoimmunity	614700	445018	Combined immunodeficiency due to LRBA deficiency	Infancy, Childhood	<1 / 1 000 000	1	LRBA	AR	5	gastroenterological; genetic; endocrine; immunological; disorders potentially indicated for transplant
Diseases of immune dysregulation	Chediak-Higashi syndrome	LYST	LYST	Chediak-Higashi syndrome	214500	167	Chédiak-Higashi syndrome	Childhood	N/A	1	LYST	AR	8	inborn errors of metabolism; genetic; neurological; skin; ophthalmic disorders; hematological; immunological; disorders potentially indicated for transplant
Diseases of immune dysregulation	MAGT1 deficiency (XMEN)	MAGT1	MAGT1	Immunodeficiency, X-linked, with magnesium defect, Epstein-Barr virus infection and neoplasia	300853	317476	X-linked immunodeficiency with magnesium defect, Epstein-Barr virus infection and neoplasia	All ages	<1 / 1 000 000	1	MAGT1	N/A	3	genetic; immunological; disorders potentially indicated for transplant
Immunodeficiencies affecting cellular and humoral immunity	MALT1 deficiency	MALT1	MALT1	Immunodeficiency 12	615468	397964	Combined immunodeficiency due to MALT1 deficiency	Infancy	<1 / 1 000 000	1	MALT1	AR	3	genetic; immunological; disorders potentially indicated for transplant
Immunodeficiencies affecting cellular and humoral immunity	NIK deficiency	MAP3K14	MAP3K14	N/A	N/A	447731	NIK deficiency	Neonatal, Infancy	<1 / 1 000 000	1	MAP3K14	AR	3	genetic; immunological; disorders potentially indicated for transplant
Complement deficiencies	MASP2 deficiency	MASP2	MASP2	MASP2 deficiency	613791	331187	Immunodeficiency due to MASP-2 deficiency	Adolescent	<1 / 1 000 000	1	MASP2	N/A	2	genetic; immunological
Combined immunodeficiencies with associated or syndromic features	MCM4 deficiency	MCM4	MCM4	Immunodeficiency 54	609981	75391	Primary immunodeficiency with natural-killer cell deficiency and adrenal insufficiency	Childhood	<1 / 1 000 000	1	MCM4	AR	2	genetic; immunological
Autoinflammatory disorders	Familial Mediterranean fever	MEFV	MEFV	Familial Mediterranean fever, AR/AD	249100/134610	342	Familial Mediterranean fever	Infancy, Childhood, Adolescent, Adult	1-5 / 10 000	1	MEFV	AR	6	genetic; renal; immunological; systemic and rheumatological; systemic or rheumatologic of childhood; disorders potentially indicated for transplant
Predominantly antibody deficiencies	Mannosyl-oligosaccharide glucosidase deficiency (MOGS)	MOGS	MOGS	Congenital disorder of glycosylation, type Iib	606056	79330	MOGS-CDG	Infancy, Neonatal	<1 / 1 000 000	1	MOGS	AR	4	inborn errors of metabolism; genetic; neurological; hepatic
Predominantly antibody deficiencies	CD20 deficiency	MS4A1	MS4A1	Immunodeficiency, common variable, 5	613495	1572	Common variable immunodeficiency	All ages	1-9 / 100 000	11	CD19; CD81; CR2; ICOS; MS4A1; NFKB1; NFKB2; PRKCD; TNFRSF13B; TNFRSF13C; TNFSF12	AD or AR or N/A	3	genetic; immunological; neoplastic
Predominantly antibody deficiencies	MSH6	MSH6	MSH6	Mismatch repair cancer syndrome	276300	252202	Constitutional mismatch repair deficiency syndrome	Childhood	N/A	4	MLH1; MSH2; MSH6; PMS2	AR	5	genetic; neurological; immunological; neoplastic; disorders potentially indicated for transplant;
Predominantly antibody deficiencies	MSH6	MSH6	MSH6	Colorectal cancer, hereditary nonpolyposis, type 5	614350	144	Lynch syndrome	Adult	N/A	11	EPCAM; FAN1; KRAS; MLH1; MLH3; MSH2; MSH6; PIK3CA; PMS1; PMS2; TGFBR2	AD	3	gastroenterological; genetic; neoplastic
Predominantly antibody deficiencies	MSH6	MSH6	MSH6	N/A	N/A	587	Muir-Torre syndrome	Adult	N/A	3	MLH1; MSH2; MSH6	AD	4	gastroenterological; genetic; skin; neoplastic
Immunodeficiencies affecting cellular and humoral immunity	Moesin deficiency	MSN	MSN	Immunodeficiency 50	300988	504530	Combined immunodeficiency due to Moesin deficiency	Childhood	<1 / 1 000 000	1	MSN	XLR	3	genetic; immunological; disorders potentially indicated for transplant
Autoinflammatory disorders	Mevalonate kinase deficiency (Hyper IgD syndrome)	MVK	MVK	Hyper-IgD syndrome	260920	343	Hyperimmunoglobulinemia D with periodic fever	Infancy	N/A	1	MVK	AR	6	inborn errors of metabolism; genetic; skin; immunological; systemic and rheumatological; systemic or rheumatologic of childhood
Autoinflammatory disorders	Mevalonate kinase deficiency (Hyper IgD syndrome)	MVK	MVK	N/A	N/A	29	Mevalonic aciduria	Infancy, Neonatal, Childhood	<1 / 1 000 000	1	MVK	AR	6	inborn errors of metabolism; genetic; skin; ophthalmic disorders; systemic and rheumatological; systemic or rheumatologic of childhood
Defects in intrinsic and innate immunity	MyD88 deficiency	MYD88	MYD88	Pyogenic bacterial infections, recurrent, due to MYD88 deficiency	612260	183713	Pyogenic bacterial infections due to MyD88 deficiency	Childhood	N/A	1	MYD88	AR	2	genetic; immunological
Combined immunodeficiencies with associated or syndromic features	MYSM1 deficiency	MYSM1	MYSM1	Bone marrow failure syndrome 4	N/A	508542	Congenital progressive bone marrow failure-B-cell immunodeficiency-skeletal dysplasia syndrome	Neonatal	<1 / 1 000 000	1	MYSM1	N/A	8	developmental anomalies during embryogenesis; neurological; hematological; immunological; bone; neoplastic; disorders potentially indicated for transplant
Defects in intrinsic and innate immunity	Acute liver failure due to NBAS deficiency	NBAS	NBAS	Infantile liver failure syndrome 2	616483	464724	Fever-associated acute infantile liver failure syndrome	Infancy	<1 / 1 000 000	1	NBAS	N/A	2	genetic; hepatic
Combined immunodeficiencies with associated or syndromic features	Nijmegen breakage syndrome	NBN	NBN	Nijmegen breakage syndrome	251260	647	Nijmegen breakage syndrome	Infancy, Neonatal	N/A	1	NBN	AR	5	developmental anomalies during embryogenesis; genetic; immunological; neoplastic; disorders potentially indicated for transplant
Congenital defects of phagocyte number or function	AR CGD p47phox	NCF1	NCF1	Chronic granulomatous disease due to deficiency of NCF-1	233700	379	Chronic granulomatous disease	Infancy, Childhood, Adolescent, Adult	1-9 / 1 000 000	6	CYBA; CYBB; CYBC1; NCF1; NCF2; NCF4	AR or XLR	7	gastroenterological; genetic; respiratory; skin; ophthalmic disorders; immunological; disorders potentially indicated for transplant
Congenital defects of phagocyte number or function	AR CGD p67phox	NCF2	NCF2	Chronic granulomatous disease due to deficiency of NCF-2	233710	379	Chronic granulomatous disease	Infancy, Childhood, Adolescent, Adult	1-9 / 1 000 000	6	CYBA; CYBB; CYBC1; NCF1; NCF2; NCF4	AR or XLR	7	gastroenterological; genetic; respiratory; skin; ophthalmic disorders; immunological; disorders potentially indicated for transplant
Congenital defects of phagocyte number or function	AR CGD p40phox	NCF4	NCF4	Granulomatous disease, chronic, AR, cytochrome b-positive, type III	613960	379	Chronic granulomatous disease	Infancy, Childhood, Adolescent, Adult	1-9 / 1 000 000	6	CYBA; CYBB; CYBC1; NCF1; NCF2; NCF4	AR or XLR	7	gastroenterological; genetic; respiratory; skin; ophthalmic disorders; immunological; disorders potentially indicated for transplant
Diseases of immune dysregulation	NFAT5 haploinsufficiency	NFAT5	NFAT5	N/A	N/A	529980	Inflammatory bowel disease-recurrent sinopulmonary infections syndrome	Infancy	<1 / 1 000 000	1	NFAT5	N/A	4	gastroenterological; genetic; immunological; disorders potentially indicated for transplant
Predominantly antibody deficiencies	NFKB1 deficiency	NFKB1	NFKB1	Immunodeficiency, common variable, 12	616576	1572	Common variable immunodeficiency	All ages	1-9 / 100 000	11	CD19; CD81; CR2; ICOS; MS4A1; NFKB1; NFKB2; PRKCD; TNFRSF13B; TNFRSF13C; TNFSF12	AD or AR or N/A	3	genetic; immunological; neoplastic
Predominantly antibody deficiencies	NFKB2 deficiency	NFKB2	NFKB2	Immunodeficiency, common variable, 10	615577	1572	Common variable immunodeficiency	All ages	1-9 / 100 000	11	CD19; CD81; CR2; ICOS; MS4A1; NFKB1; NFKB2; PRKCD; TNFRSF13B; TNFRSF13C; TNFSF12	AD or AR or N/A	3	genetic; immunological; neoplastic
Predominantly antibody deficiencies	NFKB2 deficiency	NFKB2	NFKB2	Immunodeficiency, common variable, 10	615577	293978	Deficiency in anterior pituitary function-variable immunodeficiency syndrome	Childhood	<1 / 1 000 000	1	NFKB2	AD	3	genetic; endocrine; immunological
Combined immunodeficiencies with associated or syndromic features	EDA-ID due to IKBA GOF mutation	NFKBIA	NFKBIA	Ectodermal dysplasia and immunodeficiency 2	612132	98813	Hypohidrotic ectodermal dysplasia with immunodeficiency	Infancy, Neonatal	N/A	2	IKBKG; NFKBIA	AD or XLR	7	developmental anomalies during embryogenesis; genetic; skin; ophthalmic disorders; immunological; odontological; disorders potentially indicated for transplant
Immunodeficiencies affecting cellular and humoral immunity	Cernunnos/XLF deficiency	NHEJ1	NHEJ1	Severe combined immunodeficiency with microcephaly, growth retardation, and sensitivity to ionizing radiation	611291	169079	Cernunnos-XLF deficiency	Infancy, Neonatal	<1 / 1 000 000	1	NHEJ1	AR	4	genetic; immunological; neoplastic; disorders potentially indicated for transplant
Combined immunodeficiencies with associated or syndromic features	AR-DKC due to nucleolar protein family A member 2 (NHP2) deficiency	NHP2	NHP2	Dyskeratosis congenita, AR 2	613987	1775	Dyskeratosis congenita	Neonatal, Infancy, Childhood, Adolescent, Adult	1-9 / 1 000 000	11	CTC1, DKC1, NOP10, NHP2; PARN, RTEL1, TERC, TERT, TINF2, USB1, WRAP53	AD or AR or XLR	9	developmental anomalies during embryogenesis; genetic; neurological; skin; ophthalmic disorders; hematological; immunological; neoplastic; disorders potentially indicated for transplant
Autoinflammatory disorders	NLRC4-MAS (macrophage activating syndrome) or familial cold autoinflammatory syndrome 4	NLRC4	NLRC4	Familial cold autoinflammatory syndrome 4	616115	47045	Familial cold urticaria	Infancy, Childhood, Adolescent	N/A	2	NLRC4; NLRP3	AD	5	genetic; skin; immunological; systemic and rheumatological; systemic or rheumatologic of childhood
Autoinflammatory disorders	NLRC4-MAS (macrophage activating syndrome) or familial cold autoinflammatory syndrome 4	NLRC4	NLRC4	Autoinflammation with infantile enterocolitis	616050	436166	Periodic fever-infantile enterocolitis-autoinflammatory syndrome	Neonatal	<1 / 1 000 000	1	NLRC4	AD	4	gastroenterological; genetic; systemic and rheumatological; systemic or rheumatologic of childhood
Autoinflammatory disorders	NLRP1 deficiency	NLRP1	NLRP1	N/A	N/A	352662	Corneal intraepithelial dyskeratosis-palmoplantar hyperkeratosis-laryngeal dyskeratosis syndrome	All ages	<1 / 1 000 000	1	NLRP1	AD	2	genetic; ophthalmic disorders
Autoinflammatory disorders	Familial cold autoinflammatory syndrome 1	NLRP12	NLRP12	Familial cold autoinflammatory syndrome 2	611762	247868	NLRP12-associated hereditary periodic fever syndrome	Neonatal, Infancy	<1 / 1 000 000	1	NLRP12	AD	4	genetic; skin; rare systemic and rheumatological; systemic or rheumatologic of childhood
Autoinflammatory disorders	CINCA syndrome	NLRP3	NLRP3	CINCA syndrome	607115	1451	CINCA syndrome	Infancy, Neonatal	N/A	2	NLRC4; NLRP3	AD or N/A	8	developmental anomalies during embryogenesis; genetic; skin; ophthalmic disorders; immunological; systemic and rheumatological; bone; systemic or rheumatologic of childhood
Autoinflammatory disorders	Familial cold autoinflammatory syndrome 1	NLRP3	NLRP3	Familial cold inflammatory syndrome 1	120100	47045	Familial cold urticaria	Infancy, Childhood, Adolescent	N/A	2	NLRC4; NLRP3	AD	5	genetic; skin; immunological; systemic and rheumatological; systemic or rheumatologic of childhood
Autoinflammatory disorders	Muckle-Wells syndrome	NLRP3	NLRP3	Muckle-Wells syndrome	191900	575	Muckle-Wells syndrome	Childhood, Neonatal, Infancy	N/A	1	NLRP3	AD	7	genetic; skin; renal; immunological; systemic and rheumatological; systemic or rheumatologic of childhood; disorders potentially indicated for transplant
Autoinflammatory disorders	Blau syndrome	NOD2	NOD2	Blau syndrome	186580	90340	Blau syndrome	Infancy, Neonatal	<1 / 1 000 000	1	NOD2	AD or N/A	8	genetic; respiratory; skin; ophthalmic disorders; immunological; systemic and rheumatological; systemic or rheumatologic of childhood; disorders potentially indicated for transplant
Combined immunodeficiencies with associated or syndromic features	AR-DKC due to nucleolar protein family A member 3 (NHP3) or NOP10 deficiency	NOP10	NOP10	Dyskeratosis congenita, AR 1	224230	1775	Dyskeratosis congenita	Neonatal, Infancy, Childhood, Adolescent, Adult	1-9 / 1 000 000	11	CTC1, DKC1, NHP2; NOP10; PARN, RTEL1, TERC, TERT, TINF2, USB1, WRAP53	AD or AR or XLR	9	developmental anomalies during embryogenesis; genetic; neurological; skin; ophthalmic disorders; hematological; immunological; neoplastic; disorders potentially indicated for transplant
Combined immunodeficiencies with associated or syndromic features	ORAI-1 deficiency	ORAI1	ORAI1	Immunodeficiency 9	612782	317428	Combined immunodeficiency due to ORAI1 deficiency	Infancy, Neonatal	<1 / 1 000 000	1	ORAI1	AR	2	genetic; immunological
Combined immunodeficiencies with associated or syndromic features	ORAI-1 deficiency	ORAI1	ORAI1	Myopathy, tubular aggregate, 2	615883	2593	Tubular aggregate myopathy	Childhood, Adolescent, Adult	N/A	3	CASQ1; ORAI1; STIM1	AD	2	genetic; neurological
Defects in intrinsic and innate immunity	OSTM1 deficiency associated osteopetrosis	OSTM1	OSTM1	Osteopetrosis, AR 5	259720	85179	Infantile osteopetrosis with neuroaxonal dysplasia	Infancy, Neonatal	<1 / 1 000 000	1	OSTM1	AR	4	developmental anomalies during embryogenesis; genetic; bone; disorders potentially indicated for transplant
Autoinflammatory disorders	Otulipenia/ORAS	OTULIN	OTULIN	Autoinflammation, panniculitis, and dermatosis syndrome	617099	500062	Infantile-onset periodic fever-panniculitis-dermatosis syndrome	Neonatal, Infancy	<1 / 1 000 000	1	OTULIN	AR	3	genetic; systemic and rheumatological; systemic or rheumatologic of childhood
Combined immunodeficiencies with associated or syndromic features	AR-DKC due to PARN deficiency	PARN	PARN	Dyskeratosis congenita, AR 6	616353	1775	Dyskeratosis congenita	Neonatal, Infancy, Childhood, Adolescent, Adult	1-9 / 1 000 000	11	CTC1, DKC1, NHP2; NOP10; PARN, RTEL1; TERC; TERT, TINF2, USB1, WRAP53	AD or AR or XLR	9	developmental anomalies during embryogenesis; genetic; neurological; skin; ophthalmic disorders; hematological; immunological; neoplastic; disorders potentially indicated for transplant
Combined immunodeficiencies with associated or syndromic features	AR-DKC due to PARN deficiency	PARN	PARN	N/A	N/A	3322	Hoyeraal-Hreidarsson syndrome	Infancy, Neonatal	<1 / 1 000 000	6	ACD, DKC1; PARN, RTEL1; TERT, TINF2	AD or AR or XLR	6	developmental anomalies during embryogenesis; genetic; neurological; hematological; immunological; disorders potentially indicated for transplant
Combined immunodeficiencies with associated or syndromic features	AR-DKC due to PARN deficiency	PARN	PARN	Pulmonary fibrosis and/or bone marrow failure, telomere-related, 4	616371	2032	Idiopathic pulmonary fibrosis	Adult	1-5 / 10 000	14	ABCA3; ATP11A; DPP9; DSP; FAM13A; MUC5B; PARN; RTEL1; SFTPA1; SFTPA2; SFTPC; STN1, STN1; TERC; TERT	Mg/mf	2	respiratory; disorders potentially indicated for transplant
Diseases of immune dysregulation	Prolidase deficiency	PEPD	PEPD	Prolidase deficiency	170100	742	Prolidase deficiency	Neonatal, Infancy, Childhood, Adolescent, Adult	N/A	1	PEPD	AR	4	inborn errors of metabolism; genetic; neurological; skin
Combined immunodeficiencies with associated or syndromic features	PGM3 deficiency	PGM3	PGM3	Immunodeficiency 23	615816	443811	PGM3-CDG	Neonatal, Infancy, Childhood	<1 / 1 000 000	1	PGM3	AR	4	inborn errors of metabolism; genetic; neurological; immunological
Predominantly antibody deficiencies	PIK3CD mutation (GOF)	PIK3CD	PIK3CD	Immunodeficiency 14	615513	397596	Activated PI3K-delta syndrome	Infancy, Childhood, Adult	<1 / 1 000 000	3	PIK3CD; PIK3R1; PTEN	AD	2	genetic; immunological
Predominantly antibody deficiencies	PIK3R1 deficiency	PIK3R1	PIK3R1	Agammaglobulinemia 7, AR	615214	33110	Autosomal agammaglobulinemia	All ages	<1 / 1 000 000	8	BLNK; CD79A; CD79B; IGHM; IGLL1; LRRC8A; PIK3R1; TCF3	AD or AR	2	genetic; immunological
Predominantly antibody deficiencies	PIK3R1 deficiency (LOF)	PIK3R1	PIK3R1	Immunodeficiency 36	616005	397596	Activated PI3K-delta syndrome	Infancy, Childhood, Adult	<1 / 1 000 000	3	PIK3CD; PIK3R1; PTEN	AD	2	genetic; immunological
Autoinflammatory disorders	PLAID (PLCγ2 associated antibody deficiency and immune dysregulation) or familial cold autoinflammatory syndrome 3 or APLAID (c2120A>C)	PLCG2	PLCG2	N/A	N/A	324530	Autoinflammation-PLCG2-associated antibody deficiency-immune dysregulation	Infancy, Neonatal	<1 / 1 000 000	1	PLCG2	AD	3	genetic; systemic and rheumatological; systemic or rheumatologic of childhood
Autoinflammatory disorders	PLAID (PLCγ2 associated antibody deficiency and immune dysregulation) or familial cold autoinflammatory syndrome 3 or APLAID (c2120A>C)	PLCG2	PLCG2	Familial cold autoinflammatory syndrome 3	614468	300359	PLCG2-associated antibody deficiency and immune dysregulation	Infancy, Neonatal	<1 / 1 000 000	1	PLCG2	AD	5	genetic; skin; immunological; systemic and rheumatological; systemic or rheumatologic of childhood
Defects in intrinsic and innate immunity	PLEKHM1 deficiency associated osteopetrosis	PLEKHM1	PLEKHM1	Osteopetrosis, AR 6	611497	210110	Intermediate osteopetrosis	Childhood	N/A	3	CLCN7; PLEKHM1; TCIRG1	AR	4	developmental anomalies during embryogenesis; genetic; bone; disorders potentially indicated for transplant
Combined immunodeficiencies with associated or syndromic features	PMS2 deficiency	PMS2	PMS2	Mismatch repair cancer syndrome	276300	252202	Constitutional mismatch repair deficiency syndrome	Childhood	N/A	4	MLH1; MSH2; MSH6; PMS2	AR	5	genetic; neurological; immunological; neoplastic; disorders potentially indicated for transplant;
Combined immunodeficiencies with associated or syndromic features	PMS2 deficiency	PMS2	PMS2	Colorectal cancer, hereditary nonpolyposis, type 4	614337	144	Lynch syndrome	Adult	N/A	11	EPCAM; FAN1; KRAS; MLH1; MLH3; MSH2; MSH6; PIK3CA; PMS1; PMS2; TGFBR2	AD	3	gastroenterological; genetic; neoplastic
Combined immunodeficiencies with associated or syndromic features	Purine nucleoside phosphorylase (PNP) deficiency	PNP	PNP	Immunodeficiency due to purine nucleoside phosphorylase deficiency	613179	760	Purine nucleoside phosphorylase deficiency	Infancy, Childhood	N/A	1	PNP	AR	4	inborn errors of metabolism; genetic; immunological; disorders potentially indicated for transplant
Autoinflammatory disorders	X-linked reticulate pigmentary disorder	POLA1	POLA1	Pigmentary disorder, reticulate, with systemic manifestations, X-linked	301220	85453	X-linked reticulate pigmentary disorder	N/A	<1 / 1 000 000	1	POLA1	XLD	5	genetic; ophthalmic disorders; immunological; systemic and rheumatological; systemic or rheumatologic of childhood
Combined immunodeficiencies with associated or syndromic features	POLE1 (polymerase ε subunit 1) deficiency (FILS syndrome)	POLE	POLE	FILS syndrome	615139	352712	Facial dysmorphism-immunodeficiency-livedo-short stature syndrome	Infancy, Neonatal	<1 / 1 000 000	1	POLE	AR	3	developmental anomalies during embryogenesis; genetic; immunological
Diseases of immune dysregulation	Perforin deficiency (FHL2)	PRF1	PRF1	Hemophagocytic lymphohistiocytosis, familial, 2	603553	540	Familial hemophagocytic lymphohistiocytosis	Infancy, Adolescent	N/A	4	PRF1; STX11; STXBP2; UNC13D	AR	4	genetic; neurological; immunological; disorders potentially indicated for transplant
Diseases of immune dysregulation	PRKCD deficiency	PRKCD	PRKCD	Autoimmune lymphoproliferative syndrome, type III	615559	3261	Autoimmune lymphoproliferative syndrome	All ages	N/A	5	CASP10; FAS; FASLG; PRKCD; RASGRP1	AD or AR	5	genetic; hematological; immunological; neoplastic; disorders potentially indicated for transplant
Immunodeficiencies affecting cellular and humoral immunity	DNA PKcs deficiency	PRKDC	PRKDC	Immunodeficiency 26, with or without neurologic abnormalities	615966	317425	Severe combined immunodeficiency due to DNA-PKcs deficiency	Neonatal, Infancy	<1 / 1 000 000	1	PRKDC	AR	3	genetic; immunological; disorders potentially indicated for transplant
Defects in intrinsic and innate immunity	PSENEN deficiency hidradenitis suppurativa	PSENEN	PSENEN	Acne inversa, familial, 2, with or without Dowling-Degos disease	613736	79145	Dowling-Degos disease	Adolescent, Adult	N/A	4	KRT5; POFUT1; POGLUT1; PSENEN	AD	3	inborn errors of metabolism; genetic; skin
Autoinflammatory disorders	CANDLE (chronic atypical neutrophilic dermatitis with lipodystrophy)	PSMB8	PSMB8	Proteasome-associated autoinflammatory syndrome 1 and digenic forms	256040	325004	CANDLE syndrome	Infancy, Neonatal	<1 / 1 000 000	1	PSMB8	AR	6	genetic; skin; endocrine; immunological; systemic and rheumatological; systemic or rheumatologic of childhood
Autoinflammatory disorders	Pyogenic sterile arthritis, pyoderma gangrenosum, acne (PAPA) syndrome, hyperzincemia, and hypercalprotectinemia	PSTPIP1	PSTPIP1	N/A	N/A	251523	Hyperzincemia and hypercalprotectinemia	Childhood	<1 / 1 000 000	1	PSTPIP1	N/A	5	inborn errors of metabolism; genetic; skin; systemic and rheumatological; systemic or rheumatologic of childhood
Autoinflammatory disorders	Pyogenic sterile arthritis, pyoderma gangrenosum, acne (PAPA) syndrome, hyperzincemia, and hypercalprotectinemia	PSTPIP1	PSTPIP1	Pyogenic sterile arthritis, pyoderma gangrenosum, and acne	604416	69126	Pyogenic arthritis-pyoderma gangrenosum-acne syndrome	Childhood	<1 / 1 000 000	1	PSTPIP1	AD	5	genetic; skin; immunological; systemic and rheumatological; systemic or rheumatologic of childhood
Immunodeficiencies affecting cellular and humoral immunity	CD45 deficiency	PTPRC	PTPRC	Severe combined immunodeficiency, T cell-negative, B-cell/natural killer-cell positive	608971	169157	T-B+ severe combined immunodeficiency due to CD45 deficiency	Infancy	<1 / 1 000 000	1	PTPRC	AR	3	genetic; immunological; disorders potentially indicated for transplant
Diseases of immune dysregulation	Griscelli syndrome, type 2	RAB27A	RAB27A	Griscelli syndrome, type 2	607624	79477	Griscelli syndrome type 2	Childhood, Infancy	<1 / 1 000 000	1	RAB27A	AR	5	genetic; skin; ophthalmic disorders; immunological; disorders potentially indicated for transplant
Congenital defects of phagocyte number or function	Rac 2 deficiency	RAC2	RAC2	Neutrophil immunodeficiency syndrome	608203	183707	Neutrophil immunodeficiency syndrome	Infancy, Neonatal	<1 / 1 000 000	1	RAC2	N/A	2	genetic; immunological
Immunodeficiencies affecting cellular and humoral immunity	RAG1 deficiency	RAG1	RAG1	Alpha/beta T-cell lymphopenia with gamma/delta T-cell expansion, severe cytomegalovirus infection, and autoimmunity	609889	231154	Combined immunodeficiency due to partial RAG1 deficiency	Infancy, Neonatal	<1 / 1 000 000	1	RAG1	AR	3	genetic; immunological; disorders potentially indicated for transplant
Immunodeficiencies affecting cellular and humoral immunity	RAG1 deficiency	RAG1	RAG1	Combined cellular and humoral immune defects with granulomas	233650	157949	Combined immunodeficiency with granulomatosis	N/A	N/A	2	RAG1; RAG2	N/A	4	genetic; skin; immunological; disorders potentially indicated for transplant
Immunodeficiencies affecting cellular and humoral immunity	RAG1 deficiency	RAG1	RAG1	Omenn syndrome	603554	39041	Omenn syndrome	Infancy, Neonatal	<1 / 1 000 000	9	ADA; CHD7; DCLRE1C; IL2RG; IL7R; LIG4; RAG1; RAG2; RMRP	AR	3	genetic; immunological; disorders potentially indicated for transplant
Immunodeficiencies affecting cellular and humoral immunity	RAG1 deficiency	RAG1	RAG1	Severe combined immunodeficiency, B cell-negative	601457	331206	Severe combined immunodeficiency due to complete RAG1/2 deficiency	Infancy	1-9 / 100 000	2	RAG1; RAG2	N/A	3	genetic; immunological; disorders potentially indicated for transplant
Immunodeficiencies affecting cellular and humoral immunity	RAG2 deficiency	RAG2	RAG2	Combined cellular and humoral immune defects with granulomas	233650	157949	Combined immunodeficiency with granulomatosis	N/A	N/A	2	RAG1; RAG2	N/A	4	genetic; skin; immunological; disorders potentially indicated for transplant
Immunodeficiencies affecting cellular and humoral immunity	RAG2 deficiency	RAG2	RAG2	Omenn syndrome	603554	39041	Omenn syndrome	Infancy, Neonatal	<1 / 1 000 000	9	ADA; CHD7; DCLRE1C; IL2RG; IL7R; LIG4; RAG1; RAG2; RMRP	AR	3	genetic; immunological; disorders potentially indicated for transplant
Immunodeficiencies affecting cellular and humoral immunity	RAG2 deficiency	RAG2	RAG2	Severe combined immunodeficiency, B cell-negative	601457	331206	Severe combined immunodeficiency due to complete RAG1/2 deficiency	Infancy	1-9 / 100 000	2	RAG1; RAG2	N/A	3	genetic; immunological; disorders potentially indicated for transplant
Defects in intrinsic and innate immunity	Acute necrotizing encephalopathy	RANBP2	RANBP2	Encephalopathy, acute, infection-induced, 3, susceptibility to	N/A	88619	Familial acute necrotizing encephalopathy	Infancy, Childhood, Adolescent, Adult	<1 / 1 000 000	1	RANBP2	AD	2	genetic; neurological
Diseases of immune dysregulation	RASGRP1 deficiency	RASGRP1	RASGRP1	N/A	N/A	3261	Autoimmune lymphoproliferative syndrome	All ages	N/A	5	CASP10; FAS; FASLG; PRKCD; RASGRP1	AD or AR	5	genetic; hematological; immunological; neoplastic; disorders potentially indicated for transplant
Combined immunodeficiencies with associated or syndromic features	HOIL1 deficiency	RBCK1	RBCK1	Polyglucosan body myopathy 1 with or without immunodeficiency	615895	329173	Autoinflammatory syndrome with pyogenic bacterial infection and amylopectinosis	Infancy, Neonatal	<1 / 1 000 000	2	RBCK1; RNF31	AR	4	genetic; immunological; systemic and rheumatological; systemic or rheumatologic of childhood
Combined immunodeficiencies with associated or syndromic features	HOIL1 deficiency	RBCK1	RBCK1	Polyglucosan body myopathy 1 with or without immunodeficiency	615895	397937	Polyglucosan body myopathy type 1	Childhood, Adolescent	<1 / 1 000 000	1	RBCK1	AR	5	cardiac; inborn errors of metabolism; genetic; neurological; disorders potentially indicated for transplant
Immunodeficiencies affecting cellular and humoral immunity	MHC class II deficiency group C	RFX5	RFX5	Bare lymphocyte syndrome, type II, complementation group C/E	209920	572	Immunodeficiency by defective expression of HLA class 2	Infancy, Neonatal	N/A	4	CIITA; RFX5; RFXANK; RFXAP	AR	4	gastroenterological; genetic; immunological; disorders potentially indicated for transplant
Immunodeficiencies affecting cellular and humoral immunity	MHC class II deficiency group B	RFXANK	RFXANK	MHC class II deficiency, complementation group B	209920	572	Immunodeficiency by defective expression of HLA class 2	Infancy, Neonatal	N/A	4	CIITA; RFX5; RFXANK; RFXAP	AR	4	gastroenterological; genetic; immunological; disorders potentially indicated for transplant
Immunodeficiencies affecting cellular and humoral immunity	MHC class II deficiency group D	RFXAP	RFXAP	Bare lymphocyte syndrome, type II, complementation group D	209920	572	Immunodeficiency by defective expression of HLA class 2	Infancy, Neonatal	N/A	4	CIITA; RFX5; RFXANK; RFXAP	AR	4	gastroenterological; genetic; immunological; disorders potentially indicated for transplant
Immunodeficiencies affecting cellular and humoral immunity	Rhoh deficiency	RHOH	RHOH	Epidermodysplasia verruciformis, susceptibility to, 4	618307	324294	T-cell immunodeficiency with epidermodysplasia verruciformis	Childhood	<1 / 1 000 000	1	RHOH	AR	3	genetic; immunological; disorders potentially indicated for transplant
Combined immunodeficiencies with associated or syndromic features	Cartilage hair hypoplasia (CHH)	RMRP	RMRP	Anauxetic dysplasia 1	607095	93347	Anauxetic dysplasia	Antenatal, Neonatal	<1 / 1 000 000	2	POP1; RMRP	AR	3	developmental anomalies during embryogenesis; genetic; bone
Combined immunodeficiencies with associated or syndromic features	Cartilage hair hypoplasia (CHH)	RMRP	RMRP	Cartilage-hair hypoplasia	250250	175	Cartilage-hair hypoplasia	Infancy, Neonatal	N/A	1	RMRP	AR	6	developmental anomalies during embryogenesis; genetic; skin; ophthalmic disorders; immunological; bone
Autoinflammatory disorders	RNASEH2A deficiency, AGS4	RNASEH2A	RNASEH2A	Aicardi-Goutieres syndrome 4	610333	51	Aicardi-Goutières syndrome	Infancy, Neonatal	1-5 / 10 000	7	ADAR; IFIH1; RNASEH2A; RNASEH2B; RNASEH2C; SAMHD1; TREX1	AD or AR	6	sucking/swallowing disorders; genetic; neurological; immunological; systemic and rheumatological; systemic or rheumatologic of childhood
Autoinflammatory disorders	RNASEH2B deficiency, AGS2	RNASEH2B	RNASEH2B	Aicardi-Goutieres syndrome 2	610181	51	Aicardi-Goutières syndrome	Infancy, Neonatal	1-5 / 10 000	7	ADAR; IFIH1; RNASEH2A; RNASEH2B; RNASEH2C; SAMHD1; TREX1	AD or AR	6	sucking/swallowing disorders; genetic; neurological; immunological; systemic and rheumatological; systemic or rheumatologic of childhood
Autoinflammatory disorders	RNASEH2C deficiency, AGS3	RNASEH2C	RNASEH2C	Aicardi-Goutieres syndrome 3	610329	51	Aicardi-Goutières syndrome	Infancy, Neonatal	1-5 / 10 000	7	ADAR; IFIH1; RNASEH2A; RNASEH2B; RNASEH2C; SAMHD1; TREX1	AD or AR	6	sucking/swallowing disorders; genetic; neurological; immunological; systemic and rheumatological; systemic or rheumatologic of childhood
Combined immunodeficiencies with associated or syndromic features	RNF168 deficiency (radiosensitivity,immune deficiency, dysmorphic features,learning difficulties [RIDDLE] syndrome)	RNF168	RNF168	RIDDLE syndrome	611943	420741	RIDDLE syndrome	Infancy, Adolescent	<1 / 1 000 000	1	RNF168	AR	4	genetic; neurological; immunological; disorders potentially indicated for transplant
Combined immunodeficiencies with associated or syndromic features	HOIP deficiency	RNF31	RNF31	N/A	N/A	329173	Autoinflammatory syndrome with pyogenic bacterial infection and amylopectinosis	Infancy, Neonatal	<1 / 1 000 000	2	RBCK1; RNF31	AR	4	genetic; immunological; systemic and rheumatological; systemic or rheumatologic of childhood
Combined immunodeficiencies with associated or syndromic features	MOPD1 deficiency	RNU4ATAC	RNU4ATAC	Microcephalic osteodysplastic primordial dwarfism, type I	210710	2636	Microcephalic osteodysplastic primordial dwarfism types I and III	Infancy, Neonatal	<1 / 1 000 000	1	RNU4ATAC	AR	5	developmental anomalies during embryogenesis; genetic; neurological; ophthalmic disorders; bone
Combined immunodeficiencies with associated or syndromic features	MOPD1 deficiency	RNU4ATAC	RNU4ATAC	Roifman syndrome	616651	353298	Roifman syndrome	Infancy, Neonatal	<1 / 1 000 000	1	RNU4ATAC	XLR or AR	5	developmental anomalies during embryogenesis; genetic; neurological; immunological; bone
Defects in intrinsic and innate immunity	RORc deficiency	RORC	RORC	Immunodeficiency 42	616622	477857	AR mendelian susceptibility to mycobacterial diseases due to complete RORgamma receptor deficiency	Infancy	<1 / 1 000 000	1	RORC	AR	2	genetic; immunological
Defects in intrinsic and innate immunity	Isolated congenital asplenia (ICA) due to RPSA deficiency	RPSA	RPSA	Asplenia, isolated congenital	271400	101351	Familial isolated congenital asplenia	N/A	N/A	2	NKX2-5; RPSA	AD	5	developmental anomalies during embryogenesis; genetic; abdominal surgical; immunological; disorders potentially indicated for transplant
Combined immunodeficiencies with associated or syndromic features	AD/AR-DKC due to regulator of telomere elongation (RTEL1) deficiency	RTEL1	RTEL1	Dyskeratosis congenita, AD 4/AR 5	615190	1775	Dyskeratosis congenita	Neonatal, Infancy, Childhood, Adolescent, Adult	1-9 / 1 000 000	11	CTC1, DKC1, NHP2; NOP10; PARN, RTEL1; TERC, TERT, TINF2, USB1, WRAP53	AD or AR or XLR	9	developmental anomalies during embryogenesis; genetic; neurological; skin; ophthalmic disorders; hematological; immunological; neoplastic; disorders potentially indicated for transplant
Combined immunodeficiencies with associated or syndromic features	AD/AR-DKC due to regulator of telomere elongation (RTEL1) deficiency	RTEL1	RTEL1	N/A	N/A	3322	Hoyeraal-Hreidarsson syndrome	Infancy, Neonatal	<1 / 1 000 000	6	ACD, DKC1; PARN, RTEL1; TERT, TINF2	AD or AR or XLR	6	developmental anomalies during embryogenesis; genetic; neurological; hematological; immunological; disorders potentially indicated for transplant
Combined immunodeficiencies with associated or syndromic features	SAMD9	SAMD9	SAMD9	MIRAGE syndrome	617053	494433	MIRAGE syndrome	Antenatal, Neonatal	<1 / 1 000 000	1	SAMD9	AD	4	developmental anomalies during embryogenesis; genetic; urogenital; endocrine
Combined immunodeficiencies with associated or syndromic features	SAMD9L	SAMD9L	SAMD9L	Ataxia-pancytopenia syndrome	159550	2585	Ataxia-pancytopenia syndrome	Childhood, Adolescent, Adult	N/A	1	SAMD9L	AD	2	genetic; neurological
Autoinflammatory disorders	SAMHD1 deficiency, AGS5	SAMHD1	SAMHD1	Aicardi-Goutieres syndrome 5	612952	51	Aicardi-Goutières syndrome	Infancy, Neonatal	1-5 / 10 000	7	ADAR; IFIH1; RNASEH2A; RNASEH2B; RNASEH2C; SAMHD1; TREX1	AD or AR	6	sucking/swallowing disorders; genetic; neurological; immunological; systemic and rheumatological; systemic or rheumatologic of childhood
Autoinflammatory disorders	SAMHD1 deficiency, AGS5	SAMHD1	SAMHD1	Chilblain lupus 2	614415	481662	Familial Chilblain lupus	Infancy, Childhood	<1 / 1 000 000	3	SAMHD1; TMEM173; TREX1	AD	5	genetic; neurological; skin; systemic and rheumatological; systemic or rheumatologic of childhood
Congenital defects of phagocyte number or function	Shwachman-Diamond syndrome	SBDS	SBDS	Shwachman-Diamond syndrome	260400	811	Shwachman-Diamond syndrome	Antenatal, Neonatal, Infancy, Childhood	1-9 / 1 000 000	4	DNAJC21; EFL1; SBDS; SRP54	AR	8	developmental anomalies during embryogenesis; gastroenterological; genetic; hematological; immunological; bone; neoplastic; disorders potentially indicated for transplant
Combined immunodeficiencies with associated or syndromic features	CHARGE syndrome due to SEMA3E deficiency	SEMA3E	SEMA3E	CHARGE syndrome	214800	138	CHARGE syndrome	Neonatal	N/A	2	CHD7; SEMA3E	AD or Unk	14	developmental anomalies during embryogenesis; cardiac malformations; sucking/swallowing disorders; genetic; urogenital; renal; ophthalmic disorders; endocrine; immunological; otorhinolaryngological; infertility disorders; gynecological and obstetric; surgical maxillo-facial; disorders potentially indicated for transplant
Complement deficiencies	C1 inhibitor deficiency	SERPING1	SERPING1	Complement component 4, partial deficiency of	120790	459353	C1 inhibitor deficiency	N/A	N/A	1	SERPING1	AD	2	genetic; immunological
Complement deficiencies	C1 inhibitor deficiency	SERPING1	SERPING1	Angioedema, hereditary, types I and II	106100	100050	Hereditary angioedema type 1	All ages	1-9 / 100 000	1	SERPING1	AD	3	genetic; systemic and rheumatological; allergic disease
Complement deficiencies	C1 inhibitor deficiency	SERPING1	SERPING1	Angioedema, hereditary, types I and II	106100	100051	Hereditary angioedema type 2	All ages	N/A	1	SERPING1	AD	3	genetic; systemic and rheumatological; allergic disease
Diseases of immune dysregulation	SH2D1A deficiency (XLP1)	SH2D1A	SH2D1A	Lymphoproliferative syndrome, X-linked, 1	308240	2442	X-linked lymphoproliferative disease	Childhood	<1 / 1 000 000	2	SH2D1A; XIAP	XLR	4	genetic; immunological; neoplastic; disorders potentially indicated for transplant
Autoinflammatory disorders	Cherubism	SH3BP2	SH3BP2	Cherubism	118400	184	Cherubism	Childhood	N/A	1	SH3BP2	AD or AR or N/A	7	developmental anomalies during embryogenesis; genetic; immunological; systemic and rheumatological; odontological; bone; systemic or rheumatologic of childhood
Autoinflammatory disorders	SLC29A3 mutation	SLC29A3	SLC29A3	Histiocytosis-lymphadenopathy plus syndrome	602782	168569	H syndrome	Childhood	<1 / 1 000 000	1	SLC29A3	AR	4	genetic; skin; endocrine; otorhinolaryngological
Congenital defects of phagocyte number or function	Leukocyte adhesion deficiency type 2 (LAD2)	SLC35C1	SLC35C1	Congenital disorder of glycosylation, type Iic	266265	99843	Leukocyte adhesion deficiency type II	Childhood	<1 / 1 000 000	1	SLC35C1	AR	5	inborn errors of metabolism; genetic; neurological; ophthalmic disorders; immunological
Combined immunodeficiencies with associated or syndromic features	SLC46A1/PCFT deficiency causing hereditary folate malabsorption	SLC46A1	SLC46A1	Folate malabsorption, hereditary	229050	90045	Hereditary folate malabsorption	Infancy, Neonatal	<1 / 1 000 000	1	SLC46A1	AR	5	inborn errors of metabolism; gastroenterological; genetic; hematological; immunological
Combined immunodeficiencies with associated or syndromic features	Schimke immuno-osseous dysplasia	SMARCAL1	SMARCAL1	Schimke immunoosseous dysplasia	242900	1830	Schimke immuno-osseous dysplasia	Infancy, Neonatal	<1 / 1 000 000	1	SMARCAL1	AR	7	developmental anomalies during embryogenesis; genetic; renal; immunological; odontological; bone; disorders potentially indicated for transplant
Congenital defects of phagocyte number or function	SMARCD2 deficiency	SMARCD2	SMARCD2	Specific granule deficiency 2	617475	169142	Recurrent infection due to specific granule deficiency	Infancy, Neonatal	N/A	2	CEBPE; SMARCD2	AR	2	genetic; immunological
Defects in intrinsic and innate immunity	SNX10 deficiency associated osteopetrosis	SNX10	SNX10	Osteopetrosis, AR 8	615085	667	AR malignant osteopetrosis	Infancy, Neonatal	1-9 / 1 000 000	4	CLCN7; SNX10; TCIRG1; TNFSF11	AR	5	developmental anomalies during embryogenesis; genetic; ophthalmic disorders; bone; disorders potentially indicated for transplant
Combined immunodeficiencies with associated or syndromic features	Hepatic veno-occlusive disease with immunodeficiency (VODI)	SP110	SP110	Hepatic venoocclusive disease with immunodeficiency	235550	79124	Hepatic veno-occlusive disease-immunodeficiency syndrome	Infancy	<1 / 1 000 000	1	SP110	AR	3	genetic; hepatic; immunological
Combined immunodeficiencies with associated or syndromic features	Comel-Netherton syndrome	SPINK5	SPINK5	Netherton syndrome	256500	634	Netherton syndrome	Infancy, Neonatal	1-9 / 1 000 000	1	SPINK5	AR	3	genetic; skin; immunological
Defects in intrinsic and innate immunity	STAT1 deficiency (LOF/GOF)	STAT1	STAT1	Immunodeficiency 31C, AD	614162	391487	Autoimmune enteropathy and endocrinopathy-susceptibility to chronic infections syndrome	Infancy	<1 / 1 000 000	1	STAT1	AD	5	gastroenterological; genetic; endocrine; immunological; disorders potentially indicated for transplant
Defects in intrinsic and innate immunity	STAT1 deficiency (LOF/GOF)	STAT1	STAT1	Immunodeficiency 31A, mycobacteriosis, AD	614892	319595	Mendelian susceptibility to mycobacterial diseases due to partial STAT1 deficiency	Childhood	<1 / 1 000 000	1	STAT1	AD	2	genetic; immunological
Defects in intrinsic and innate immunity	STAT1 deficiency (LOF/GOF)	STAT1	STAT1	Immunodeficiency 31B, mycobacterial and viral infections, AR	613796	391311	Susceptibility to viral and mycobacterial infections	N/A	N/A	1	STAT1	AR	2	genetic; immunological
Defects in intrinsic and innate immunity	STAT2 deficiency	STAT2	STAT2	Immunodeficiency 44	616636	431166	Primary immunodeficiency with post-measles-mumps-rubella vaccine viral infection	Infancy	<1 / 1 000 000	2	IFNAR2; STAT2	AR	2	genetic; immunological
Diseases of immune dysregulation	STAT3 GOF mutation	STAT3	STAT3	Autoimmune disease, multisystem, infantile-onset, 1	615952	438159	STAT3-related early-onset multisystem autoimmune disease	Childhood, Infancy	<1 / 1 000 000	1	STAT3	AD	8	gastroenterological; genetic; hematological; immunological; systemic and rheumatological; neoplastic; systemic or rheumatologic of childhood; disorders potentially indicated for transplant
Combined immunodeficiencies with associated or syndromic features	AD-HIES STAT3 deficiency (Job syndrome)	STAT3	STAT3	Hyper-IgE recurrent infection syndrome	147060	2314	AD hyper-IgE syndrome	Infancy, Neonatal	1-9 / 100 000	1	STAT3	AD	3	genetic; skin; immunological
Combined immunodeficiencies with associated or syndromic features	STAT5b deficiency	STAT5B	STAT5B	Growth hormone insensitivity with immunodeficiency	245590	220465	Laron syndrome with immunodeficiency	N/A	<1 / 1 000 000	1	STAT5B	AR	5	gastroenterological; genetic; endocrine; immunological; disorders potentially indicated for transplant
Combined immunodeficiencies with associated or syndromic features	STIM1 deficiency	STIM1	STIM1	Immunodeficiency 10	612783	317430	Combined immunodeficiency due to STIM1 deficiency	Infancy, Neonatal	<1 / 1 000 000	1	STIM1	AR	2	genetic; immunological
Combined immunodeficiencies with associated or syndromic features	STIM1 deficiency	STIM1	STIM1	Myopathy, tubular aggregate, 1	160565	2593	Tubular aggregate myopathy	Childhood, Adolescent, Adult	N/A	3	CASQ1; ORAI1; STIM1	AD	2	genetic; neurological
Immunodeficiencies affecting cellular and humoral immunity	MST1 deficiency	STK4	STK4	T-cell immunodeficiency, recurrent infections, autoimmunity, and cardiac malformations	614868	314689	Combined immunodeficiency due to STK4 deficiency	Childhood	<1 / 1 000 000	1	STK4	AR	3	genetic; immunological; disorders potentially indicated for transplant
Combined immunodeficiencies with associated or syndromic features	Coats plus syndrome due to STN1 deficiency	STN1	STN1	Cerebroretinal microangiopathy with calcifications and cysts 2	617341	313838	Coats plus syndrome	Childhood	<1 / 1 000 000	2	CTC1; STN1	AR	3	genetic; neurological; ophthalmic disorders
Diseases of immune dysregulation	Syntaxin 11 deficiency (FHL4)	STX11	STX11	Hemophagocytic lymphohistiocytosis, familial, 4	603552	540	Familial hemophagocytic lymphohistiocytosis	Infancy, Adolescent	N/A	4	PRF1; STX11; STXBP2; UNC13D	AR	4	genetic; neurological; immunological; disorders potentially indicated for transplant
Diseases of immune dysregulation	STXBP2/Munc18-2 deficiency (FHL5)	STXBP2	STXBP2	Hemophagocytic lymphohistiocytosis, familial, 5	613101	540	Familial hemophagocytic lymphohistiocytosis	Infancy, Adolescent	N/A	4	PRF1; STX11; STXBP2; UNC13D	AR	4	genetic; neurological; immunological; disorders potentially indicated for transplant
Immunodeficiencies affecting cellular and humoral immunity	MHC class I deficiency	TAP1	TAP1	Bare lymphocyte syndrome, type I	604571	34592	Immunodeficiency by defective expression of HLA class 1	Childhood	<1 / 1 000 000	4	B2M; TAP1; TAP2; TAPBP	AR	3	genetic; immunological; disorders potentially indicated for transplant
Immunodeficiencies affecting cellular and humoral immunity	MHC class I deficiency	TAP2	TAP2	Bare lymphocyte syndrome, type I, due to TAP2 deficiency	604571	34592	Immunodeficiency by defective expression of HLA class 1	Childhood	<1 / 1 000 000	4	B2M; TAP1; TAP2; TAPBP	AR	3	genetic; immunological; disorders potentially indicated for transplant
Immunodeficiencies affecting cellular and humoral immunity	MHC class I deficiency	TAPBP	TAPBP	Bare lymphocyte syndrome, type I	604571	34592	Immunodeficiency by defective expression of HLA class 1	Childhood	<1 / 1 000 000	4	B2M; TAP1; TAP2; TAPBP	AR	3	genetic; immunological; disorders potentially indicated for transplant
Congenital defects of phagocyte number or function	Barth syndrome (3-methylglutaconic aciduria type II)	TAZ	TAZ	Barth syndrome	302060	111	Barth syndrome	Childhood	1-9 / 1 000 000	1	TAZ	XLR	7	cardiac; sucking/swallowing disorders; inborn errors of metabolism; genetic; neurological; immunological; disorders potentially indicated for transplant
Congenital defects of phagocyte number or function	Barth syndrome (3-methylglutaconic aciduria type II)	TAZ	TAZ	N/A	N/A	154	Familial isolated dilated cardiomyopathy	All ages	1-5 / 10 000	43	ABCC9; ACTC1; ANKRD1; BAG3; CRYAB; CSRP3; DES; DSG2; FHL2; FKTN; GATAD1; LAMA4; LDB3; MYBPC3; MYH6; MYH7; MYPN; NEBL; NEXN; PLN; PPCS; PRDM16; PSEN1; PSEN2; RAF1; RBM20; SCN5A; SDHA; SGCD; TAF1A; TAZ; TCAP; TMPO; TNNC1; TNNI3; TNNT2; TPM1; TTN; TXNRD2; VCL	AD or AR or XLR or Mt	3	cardiac; genetic; disorders potentially indicated for transplant
Defects in intrinsic and innate immunity	TBK1 deficiency	TBK1	TBK1	Encephalopathy, acute, infection-induced (herpes-specific), susceptibility to, 8	617900	1930	Herpes simplex virus encephalitis	All ages	N/A	5	TBK1; TICAM1; TLR3; TRAF3; UNC93B1	N/A or Mg/mf	4	genetic; neurological; immunological; infectious
Combined immunodeficiencies with associated or syndromic features	TBX1 deficiency	TBX1	TBX1	DiGeorge syndrome	188400	567	22q11.2 deletion syndrome	Neonatal	N/A	9	ARVCF; COMT; GP1BB; HIRA; JMJD1C; RREB1; SEC24C; TBX1; UFD1	AD or N/A or Unk	13	developmental anomalies during embryogenesis; cardiac malformations; sucking/swallowing disorders; genetic; neurological; abdominal surgical; renal; endocrine; immunological; otorhinolaryngological; surgical maxillo-facial; chromosomal anomalies sorted by chromosomes; disorders potentially indicated for transplant
Combined immunodeficiencies with associated or syndromic features	TBX1 deficiency	TBX1	TBX1	Tetralogy of Fallot	187500	3303	Tetralogy of Fallot	Neonatal, Antenatal	1-5 / 10 000	11	CITED2; GATA4; GATA5; GATA6; GDF1; GJA5; JAG1; NKX2-5; NKX2-6; TBX1; ZFPM2	AD or Mg/mf	2	developmental anomalies during embryogenesis; cardiac malformations
Predominantly antibody deficiencies	E47 transcription factor deficiency	TCF3	TCF3	Agammaglobulinemia 8, AD	616941	33110	Autosomal agammaglobulinemia	All ages	<1 / 1 000 000	8	BLNK; CD79A; CD79B; IGHM; IGLL1; LRRC8A; PIK3R1; TCF3	AD or AR	2	genetic; immunological
Defects in intrinsic and innate immunity	TCIRG1 deficiency associated osteopetrosis	TCIRG1	TCIRG1	Osteopetrosis, AR 1	259700	667	AR malignant osteopetrosis	Infancy, Neonatal	1-9 / 1 000 000	4	CLCN7; SNX10; TCIRG1; TNFSF11	AR	5	developmental anomalies during embryogenesis; genetic; ophthalmic disorders; bone; disorders potentially indicated for transplant
Combined immunodeficiencies with associated or syndromic features	Transcobalamin 2 deficiency	TCN2	TCN2	Transcobalamin II deficiency	275350	859	Transcobalamin deficiency	Infancy, Neonatal	<1 / 1 000 000	1	TCN2	AR	4	inborn errors of metabolism; genetic; hematological; immunological
Combined immunodeficiencies with associated or syndromic features	AD-DKC due to TERC deficiency	TERC	TERC	Dyskeratosis congenita, AD 1	127550	1775	Dyskeratosis congenita	Neonatal, Infancy, Childhood, Adolescent, Adult	1-9 / 1 000 000	11	CTC1, DKC1, NHP2; NOP10; PARN, RTEL1; TERC; TERT, TINF2, USB1, WRAP53	AD or AR or XLR	9	developmental anomalies during embryogenesis; genetic; neurological; skin; ophthalmic disorders; hematological; immunological; neoplastic; disorders potentially indicated for transplant
Combined immunodeficiencies with associated or syndromic features	AD-DKC due to TERC deficiency	TERC	TERC	Aplastic anemia	N/A	88	Idiopathic aplastic anemia	Adult	1-9 / 1 000 000	5	IFNG; PRF1; SBDS; TERC; TERT	N/A	2	hematological; disorders potentially indicated for transplant
Combined immunodeficiencies with associated or syndromic features	AD-DKC due to TERC deficiency	TERC	TERC	Pulmonary fibrosis, idiopathic, susceptibility to	178500, 616371, 616373	2032	Idiopathic pulmonary fibrosis	Adult	1-5 / 10 000	14	ABCA3; ATP11A; DPP9; DSP; FAM13A; MUC5B; PARN; RTEL1; SFTPA1; SFTPA2; SFTPC; STN1, STN1; TERC; TERT	Mg/mf	2	respiratory; disorders potentially indicated for transplant
Combined immunodeficiencies with associated or syndromic features	AD/AR-DKC due to TERT deficiency	TERT	TERT	Dyskeratosis congenita, AD 2/AR 4	613989	1775	Dyskeratosis congenita	Neonatal, Infancy, Childhood, Adolescent, Adult	1-9 / 1 000 000	11	CTC1, DKC1, NHP2; NOP10; PARN, RTEL1; TERC; TERT, TINF2, USB1, WRAP53	AD or AR or XLR	9	developmental anomalies during embryogenesis; genetic; neurological; skin; ophthalmic disorders; hematological; immunological; neoplastic; disorders potentially indicated for transplant
Combined immunodeficiencies with associated or syndromic features	AD/AR-DKC due to TERT deficiency	TERT	TERT	Melanoma, cutaneous malignant, 9	615134	618	Familial melanoma	Adult	N/A	12	ACD; BAP1; CDK4; CDKN2A; CDKN2B; CDKN2D; MC1R; MGMT; MITF; POT1; bTERF2IP; TERT	AD or Mg/mf	3	genetic; skin; neoplastic
Combined immunodeficiencies with associated or syndromic features	AD/AR-DKC due to TERT deficiency	TERT	TERT	N/A	N/A	3322	Hoyeraal-Hreidarsson syndrome	Infancy, Neonatal	<1 / 1 000 000	6	ACD, DKC1; PARN, RTEL1; TERT, TINF2	AD or AR or XLR	6	developmental anomalies during embryogenesis; genetic; neurological; hematological; immunological; disorders potentially indicated for transplant
Combined immunodeficiencies with associated or syndromic features	AD/AR-DKC due to TERT deficiency	TERT	TERT	N/A	N/A	88	Idiopathic aplastic anemia	Adult	1-9 / 1 000 000	5	IFNG; PRF1; SBDS; TERC; TERT	N/A	2	hematological; disorders potentially indicated for transplant
Combined immunodeficiencies with associated or syndromic features	AD/AR-DKC due to TERT deficiency	TERT	TERT	Pulmonary fibrosis and/or bone marrow failure, telomere-related, 1	614742	2032	Idiopathic pulmonary fibrosis	Adult	1-5 / 10 000	14	ABCA3; ATP11A; DPP9; DSP; FAM13A; MUC5B; PARN; RTEL1; SFTPA1; SFTPA2; SFTPC; STN1, STN1; TERC; TERT	Mg/mf	2	respiratory; disorders potentially indicated for transplant
Immunodeficiencies affecting cellular and humoral immunity	TFRC deficiency	TFRC	TFRC	Immunodeficiency 46	616740	476113	Combined immunodeficiency due to TFRC deficiency	Infancy, Childhood	<1 / 1 000 000	1	TFRC	AR	3	genetic; immunological; disorders potentially indicated for transplant
Complement deficiencies	Thrombomodulin deficiency	THBD	THBD	Hemolytic uremic syndrome, atypical, susceptibility to, 6	612926	217023	Atypical hemolytic-uremic syndrome with thrombomodulin anomaly	Childhood	<1 / 1 000 000	1	THBD	AR	3	genetic; renal; hematological
Defects in intrinsic and innate immunity	TRIF deficiency	TICAM1	TICAM1	Encephalopathy, acute, infection-induced (herpes-specific), susceptibility to, 6	614850	1930	Herpes simplex virus encephalitis	All ages	N/A	5	TBK1; TICAM1; TLR3; TRAF3; UNC93B1	N/A or Mg/mf	4	genetic; neurological; immunological; infectious
Combined immunodeficiencies with associated or syndromic features	AD-DKC due to TINF2 deficiency	TINF2	TINF2	Dyskeratosis congenita, AD 3	613990	1775	Dyskeratosis congenita	Neonatal, Infancy, Childhood, Adolescent, Adult	1-9 / 1 000 000	11	CTC1, DKC1, NHP2; NOP10; PARN, RTEL1; TERC; TERT, TINF2, USB1, WRAP53	AD or AR or XLR	9	developmental anomalies during embryogenesis; genetic; neurological; skin; ophthalmic disorders; hematological; immunological; neoplastic; disorders potentially indicated for transplant
Combined immunodeficiencies with associated or syndromic features	AD-DKC due to TINF2 deficiency	TINF2	TINF2	N/A	N/A	3322	Hoyeraal-Hreidarsson syndrome	Infancy, Neonatal	<1 / 1 000 000	6	ACD, DKC1; PARN, RTEL1; TERT, TINF2	AD or AR or XLR	6	developmental anomalies during embryogenesis; genetic; neurological; hematological; immunological; disorders potentially indicated for transplant
Combined immunodeficiencies with associated or syndromic features	AD-DKC due to TINF2 deficiency	TINF2	TINF2	Revesz syndrome	268130	3088	Revesz syndrome	Infancy, Childhood	<1 / 1 000 000	1	TINF2	AD	4	genetic; ophthalmic disorders; hematological; disorders potentially indicated for transplant
Defects in intrinsic and innate immunity	TLR3 deficiency	TLR3	TLR3	Encephalopathy, acute, infection-induced (herpes-specific), susceptibility to, 2	613002	1930	Herpes simplex virus encephalitis	All ages	N/A	5	TBK1; TICAM1; TLR3; TRAF3; UNC93B1	N/A or Mg/mf	4	genetic; neurological; immunological; infectious
Defects in intrinsic and innate immunity	EVER1 deficiency	TMC6	TMC6	Epidermodysplasia verruciformis	226400	302	Epidermodysplasia verruciformis	All ages	N/A	4	CIB1; IL7; TMC6; TMC8	AR	3	genetic; skin; immunological
Defects in intrinsic and innate immunity	EVER2 deficiency	TMC8	TMC8	Epidermodysplasia verruciformis 2	618231	302	Epidermodysplasia verruciformis	All ages	N/A	4	CIB1; IL7; TMC6; TMC8	AR	3	genetic; skin; immunological
Autoinflammatory disorders	STING-associated vasculopathy, infantile-onset	TMEM173	TMEM173	N/A	N/A	481662	Familial Chilblain lupus	Infancy, Childhood	<1 / 1 000 000	3	SAMHD1; TMEM173; TREX1	AD	5	genetic; neurological; skin; systemic and rheumatological; systemic or rheumatologic of childhood
Autoinflammatory disorders	STING-associated vasculopathy, infantile-onset	TMEM173	TMEM173	STING-associated vasculopathy, infantile-onset	615934	425120	STING-associated vasculopathy with onset in infancy	Infancy	<1 / 1 000 000	1	TMEM173	AD	6	genetic; skin; immunological; systemic and rheumatological; circulatory system; systemic or rheumatologic of childhood
Autoinflammatory disorders	A20 deficiency	TNFAIP3	TNFAIP3	Autoinflammatory syndrome, familial, Behcet-like	616744	476102	Hereditary pediatric Behçet-like disease	Childhood, Adolescent	<1 / 1 000 000	1	TNFAIP3	AD	3	genetic; systemic and rheumatological; systemic or rheumatologic of childhood
Defects in intrinsic and innate immunity	TNFRSF11A deficiency associated osteopetrosis	TNFRSF11A	TNFRSF11A	Osteopetrosis, AR 7	612301	178389	Osteopetrosis-hypogammaglobulinemia syndrome	Neonatal, Infancy	<1 / 1 000 000	1	TNFRSF11A	AR	5	developmental anomalies during embryogenesis; genetic; immunological; bone; disorders potentially indicated for transplant
Predominantly antibody deficiencies	TACI deficiency	TNFRSF13B	TNFRSF13B	Immunodeficiency, common variable, 2	240500	1572	Common variable immunodeficiency	All ages	1-9 / 100 000	11	CD19; CD81; CR2; ICOS; MS4A1; NFKB1; NFKB2; PRKCD; TNFRSF13B; TNFRSF13C; TNFSF12	AD or AR or N/A	3	genetic; immunological; neoplastic
Predominantly antibody deficiencies	BAFF receptor deficiency	TNFRSF13C	TNFRSF13C	Immunodeficiency, common variable, 4	613494	1572	Common variable immunodeficiency	All ages	1-9 / 100 000	11	CD19; CD81; CR2; ICOS; MS4A1; NFKB1; NFKB2; PRKCD; TNFRSF13B; TNFRSF13C; TNFSF12	AD or AR or N/A	3	genetic; immunological; neoplastic
Autoinflammatory disorders	TNF receptor-associated periodic syndrome (TRAPS)	TNFRSF1A	TNFRSF1A	Periodic fever, familial	142680	32960	Tumor necrosis factor receptor 1 associated periodic syndrome	Childhood, Infancy, Adolescent, Adult	1-9 / 1 000 000	1	TNFRSF1A	AD	5	genetic; skin; immunological; systemic and rheumatological; systemic or rheumatologic of childhood
Immunodeficiencies affecting cellular and humoral immunity	OX40 deficiency	TNFRSF4	TNFRSF4	Immunodeficiency 16	615593	431149	Combined immunodeficiency due to OX40 deficiency	Childhood	<1 / 1 000 000	1	TNFRSF4	AR	4	genetic; immunological; neoplastic; disorders potentially indicated for transplant
Diseases of immune dysregulation	ALPS-FAS	TNFRSF6 (FAS)	FAS	Autoimmune lymphoproliferative syndrome	601859	3261	Autoimmune lymphoproliferative syndrome	All ages	N/A	5	CASP10; FAS; FASLG; PRKCD; RASGRP1	AD or AR	5	genetic; hematological; immunological; neoplastic; disorders potentially indicated for transplant
Defects in intrinsic and innate immunity	TNFSF11 deficiency associated osteopetrosis	TNFSF11	TNFSF11	Osteopetrosis, AR 2	259710	667	AR malignant osteopetrosis	Infancy, Neonatal	1-9 / 1 000 000	4	CLCN7; SNX10; TCIRG1; TNFSF11	AR	5	developmental anomalies during embryogenesis; genetic; ophthalmic disorders; bone; disorders potentially indicated for transplant
Predominantly antibody deficiencies	TWEAK deficiency	TNFSF12	TNFSF12	N/A	N/A	1572	Common variable immunodeficiency	All ages	1-9 / 100 000	11	CD19; CD81; CR2; ICOS; MS4A1; NFKB1; NFKB2; PRKCD; TNFRSF13B; TNFRSF13C; TNFSF12	AD or AR or N/A	3	genetic; immunological; neoplastic
Diseases of immune dysregulation	Tripeptidyl-peptidase II deficiency	TPP2	TPP2	N/A	N/A	444463	Autoimmune hemolytic anemia-autoimmune thrombocytopenia-primary immunodeficiency syndrome	Infancy, Childhood	<1 / 1 000 000	1	TPP2	AR	5	genetic; immunological; systemic and rheumatological; systemic or rheumatologic of childhood; disorders potentially indicated for transplant
Immunodeficiencies affecting cellular and humoral immunity	TCRα deficiency	TRAC	TRAC	Immunodeficiency 7, TCR-alpha/beta deficient	615387	397959	TCR-alpha-beta-positive T-cell deficiency	Infancy	<1 / 1 000 000	1	TRAC	AR	4	gastroenterological; genetic; immunological; disorders potentially indicated for transplant
Defects in intrinsic and innate immunity	TRAF3 deficiency	TRAF3	TRAF3	Encephalopathy, acute, infection-induced (herpes-specific), susceptibility to, 5	614849	1930	Herpes simplex virus encephalitis	All ages	N/A	5	TBK1; TICAM1; TLR3; TRAF3; UNC93B1	N/A or Mg/mf	4	genetic; neurological; immunological; infectious
Defects in intrinsic and innate immunity	ACT1 deficiency	TRAF3IP2	TRAF3IP2	Candidiasis, familial, 8	615527	1334	Chronic mucocutaneous candidiasis	Infancy, Childhood	N/A	5	CLEC7A; IL17F; IL17RA; IL17RC; TRAF3IP2	AD or AR	3	genetic; skin; immunological
Autoinflammatory disorders	TREX1 deficiency, Aicardi-Goutieres syndrome 1 (AGS1)	TREX1	TREX1	Aicardi-Goutieres syndrome 1, dominant and recessive	225750	51	Aicardi-Goutières syndrome	Infancy, Neonatal	1-5 / 10 000	7	ADAR; IFIH1; RNASEH2A; RNASEH2B; RNASEH2C; SAMHD1; TREX1	AD or AR	6	sucking/swallowing disorders; genetic; neurological; immunological; systemic and rheumatological; systemic or rheumatologic of childhood
Autoinflammatory disorders	TREX1 deficiency, Aicardi-Goutieres syndrome 1 (AGS1)	TREX1	TREX1	Chilblain lupus	610448	481662	Familial Chilblain lupus	Infancy, Childhood	<1 / 1 000 000	3	SAMHD1; TMEM173; TREX1	AD	5	genetic; neurological; skin; systemic and rheumatological; systemic or rheumatologic of childhood
Autoinflammatory disorders	TREX1 deficiency, Aicardi-Goutieres syndrome 1 (AGS1)	TREX1	TREX1	Systemic lupus erythematosus, susceptibility to	N/A	536	Systemic lupus erythematosus	N/A	1-5 / 10 000	28	BANK1; BLK; C4A; C4B; CR2; CTLA4; DNASE1; ETS1; FCGR2B; FCGR3B; HLA-DRB1; IL10; IRAK1; IRF5; ITGAM; JAZF1; KIAA0319L; MECP2; PDCD1; PTPN22; PXK; SPP1; STAT4; TNFAIP3; TNFSF4; TNIP1; TREX1; UBE2L3	N/A	3	renal; systemic and rheumatological; disorders potentially indicated for transplant
Predominantly antibody deficiencies	TRNT1 deficiency	TRNT1	TRNT1	Sideroblastic anemia with B-cell immunodeficiency, periodic fevers, and developmental delay	616084	369861	Congenital sideroblastic anemia-B-cell immunodeficiency-periodic fever-developmental delay syndrome	Infancy, Neonatal	<1 / 1 000 000	1	TRNT1	AR	3	genetic; hematological; immunological
Predominantly antibody deficiencies	TTC37 deficiency	TTC37	TTC37	Trichohepatoenteric syndrome 1	222470	84064	Syndromic diarrhea	Infancy, Neonatal	<1 / 1 000 000	2	SKIV2L; TTC37	AR	7	gastroenterological; genetic; hepatic; immunological; systemic and rheumatological; systemic or rheumatologic of childhood; disorders potentially indicated for transplant
Combined immunodeficiencies with associated or syndromic features	Immunodeficiency with multiple intestinal atresias	TTC7A	TTC7A	Gastrointestinal defects and immunodeficiency syndrome	243150	436252	Combined immunodeficiency-enteropathy spectrum	Neonatal	N/A	1	TTC7A	AR	5	developmental anomalies during embryogenesis; genetic; abdominal surgical; immunological; disorders potentially indicated for transplant
Combined immunodeficiencies with associated or syndromic features	Immunodeficiency with multiple intestinal atresias	TTC7A	TTC7A	Gastrointestinal defects and immunodeficiency syndrome	243150	2300	Multiple intestinal atresia	Neonatal	N/A	1	TTC7A	AR	5	developmental anomalies during embryogenesis; genetic; abdominal surgical; immunological; disorders potentially indicated for transplant
Defects in intrinsic and innate immunity	Tyk2 deficiency	TYK2	TYK2	Immunodeficiency 35	611521	331226	Susceptibility to infection due to TYK2 deficiency	Infancy	<1 / 1 000 000	1	TYK2	AR	2	genetic; immunological
Diseases of immune dysregulation	UNC13D/Munc13-4 deficiency (FHL3)	UNC13D	UNC13D	Hemophagocytic lymphohistiocytosis, familial, 3	608898	540	Familial hemophagocytic lymphohistiocytosis	Infancy, Adolescent	N/A	4	PRF1; STX11; STXBP2; UNC13D	AR	4	genetic; neurological; immunological; disorders potentially indicated for transplant
Defects in intrinsic and innate immunity	UNC93B1 deficiency	UNC93B1	UNC93B1	Encephalopathy, acute, infection-induced (herpes-specific), susceptibility to, 1	610551	1930	Herpes simplex virus encephalitis	All ages	N/A	5	TBK1; TICAM1; TLR3; TRAF3; UNC93B1	N/A or Mg/mf	4	genetic; neurological; immunological; infectious
Predominantly antibody deficiencies	UNG deficiency	UNG	UNG	Immunodeficiency with hyper IgM, type 5	608106	101092	Hyper-IgM syndrome type 5	N/A	N/A	1	UNG	N/A	3	genetic; immunological; disorders potentially indicated for transplant
Congenital defects of phagocyte number or function	Clericuzio syndrome (poikiloderma with neutropenia)	USB1	USB1	Poikiloderma with neutropenia	604173	221046	Poikiloderma with neutropenia	N/A	<1 / 1 000 000	1	USB1	AR	4	genetic; skin; immunological; disorders potentially indicated for transplant
Autoinflammatory disorders	USP18 deficiency	USP18	USP18	Pseudo-TORCH syndrome 2	617397	481665	USP18 deficiency	Antenatal, Neonatal	<1 / 1 000 000	1	USP18	AR	4	genetic; neurological; systemic and rheumatological; systemic or rheumatologic of childhood
Congenital defects of phagocyte number or function	Cohen syndrome	VPS13B	VPS13B	Cohen syndrome	216550	193	Cohen syndrome	Infancy, Neonatal	N/A	1	VPS13B	AR	7	developmental anomalies during embryogenesis; genetic; neurological; ophthalmic disorders; endocrine; immunological; disorders potentially indicated for transplant
Congenital defects of phagocyte number or function	VPS45 deficiency (SCN5)	VPS45	VPS45	Neutropenia, severe congenital, 5, AR	615285	369852	Congenital neutropenia-myelofibrosis-nephromegaly syndrome	Infancy, Neonatal	<1 / 1 000 000	2	RBSN; VPS45	AR	3	genetic; immunological; disorders potentially indicated for transplant
Combined immunodeficiencies with associated or syndromic features	Wiskott-Aldrich syndrome (WAS LOF)	WAS	WAS	Wiskott-Aldrich syndrome	301000	906	Wiskott-Aldrich syndrome	Infancy, Neonatal	1-9 / 1 000 000	2	WAS; WIPF1	AD or AR or XLR or N/A	6	genetic; skin; hematological; immunological; neoplastic; disorders potentially indicated for transplant
Combined immunodeficiencies with associated or syndromic features	Wiskott-Aldrich syndrome (WAS LOF)	WAS	WAS	Thrombocytopenia, X-linked	313900	852	X-linked thrombocytopenia with normal platelets	Infancy, Neonatal	<1 / 1 000 000	1	WAS	XLR	3	genetic; immunological; disorders potentially indicated for transplant
Congenital defects of phagocyte number or function	X-linked neutropenia/myelodysplasia WAS GOF	WAS	WAS	Neutropenia, severe congenital, X-linked	300299	86788	X-linked severe congenital neutropenia	N/A	N/A	1	WAS	XLR	2	genetic; hematological
Combined immunodeficiencies with associated or syndromic features	WIP deficiency	WIPF1	WIPF1	Wiskott-Aldrich syndrome 2	614493	906	Wiskott-Aldrich syndrome	Infancy, Neonatal	1-9 / 1 000 000	2	WAS; WIPF1	AD or AR or XLR or N/A	6	genetic; skin; hematological; immunological; neoplastic; disorders potentially indicated for transplant
Combined immunodeficiencies with associated or syndromic features	AR-DKC due to WRAP53 deficiency	WRAP53	WRAP53	Dyskeratosis congenita, AR 3	613988	1775	Dyskeratosis congenita	Neonatal, Infancy, Childhood, Adolescent, Adult	1-9 / 1 000 000	11	CTC1, DKC1, NHP2; NOP10; PARN, RTEL1; TERC; TERT, TINF2, USB1, WRAP53	AD or AR or XLR	9	developmental anomalies during embryogenesis; genetic; neurological; skin; ophthalmic disorders; hematological; immunological; neoplastic; disorders potentially indicated for transplant
Diseases of immune dysregulation	XIAP deficiency (XLP2)	XIAP	XIAP	Lymphoproliferative syndrome, X-linked, 2	300635	2442	X-linked lymphoproliferative disease	Childhood	<1 / 1 000 000	2	SH2D1A; XIAP	XLR	4	genetic; immunological; neoplastic; disorders potentially indicated for transplant
Immunodeficiencies affecting cellular and humoral immunity; Diseases of immune dysregulation	ZAP-70 deficiency (ZAP70 LOF)	ZAP70	ZAP70	Immunodeficiency 48	269840	911	Combined immunodeficiency due to ZAP70 deficiency	Childhood	N/A	1	ZAP70	AR	3	genetic; immunological; disorders potentially indicated for transplant
Combined immunodeficiencies with associated or syndromic features	Immunodeficiency with centromeric instability and facial anomalies, ICF2	ZBTB24	ZBTB24	Immunodeficiency-centromeric instability-facial anomalies syndrome 2	614069	2268	ICF syndrome	Childhood	<1 / 1 000 000	4	CDCA7; DNMT3B; HELLS; ZBTB24	AR	3	genetic; immunological; disorders potentially indicated for transplant

## Sheet: non-IUIS_Diseases
IUIS_Gene	HGNC Approved Gene Symbol	OMIM_Phenotype	Gene-based_Matching_ ORPHA-Phenotype_MIM_Number	Orpha_Number	ORPHA_Disease	Age of onset	Prevalence	Number of associated genes	Associated genes	Inheritance	Number of ORPHANET classifications	ORPHANET classification
ACTB	ACTB	N/A	N/A	64755	Becker nevus syndrome	Childhood	<1 / 1 000 000	1	ACP5	AR	7	developmental anomalies during embryogenesis; genetic; immunological; systemic and rheumatological; bone; systemic or rheumatologic of childhood; disorders potentially indicated for transplant
ADAR1	ADAR	Dyschromatosis symmetrica hereditaria	127400	41	Dyschromatosis symmetrica hereditaria	Childhood	N/A	1	ADAR	AD	2	genetic; skin
AIRE	AIRE	N/A	N/A	189466	Familial isolated hypoparathyroidism due to impaired PTH secretion	N/A	N/A	2	AIRE; PTH	AD or AR	3	genetic; ophthalmic disorders; endocrine
AP1S3	AP1S3	N/A	N/A	163927	Pustulosis palmaris et plantaris	N/A	N/A	2	AP1S3; IL36RN	AD or AR	2	genetic; skin
AP1S3	AP1S3	N/A	N/A	163931	Acrodermatitis continua of Hallopeau	N/A	N/A	2	AP1S3; IL36RN	AR	2	genetic; skin
AP3D1	AP3D1	Hermansky-Pudlak syndrome 10	N/A	N/A	N/A	N/A	N/A	N/A	N/A	N/A	N/A	N/A
AP3D1	AP3D1	N/A	N/A	284804	Ocular albinism	N/A	N/A	4	AP3D1; GPR143; MITF; TYR	N/A	3	inborn errors of metabolism; genetic; ophthalmic disorders
APOL1	APOL1	End-stage renal disease, nondiabetic, susceptibility to/Glomerulosclerosis, focal segmental, 4, susceptibility to	N/A	93218	Sporadic idiopathic steroid-resistant nephrotic syndrome with focal segmental hyalinosis	N/A	N/A	3	APOL1; CD2AP; NPHS2	N/A	3	genetic; renal; disorders potentially indicated for transplant
ARPC1B	ARPC1B	Platelet abnormalities with eosinophilia and immune-mediated inflammatory disease	N/A	N/A	N/A	N/A	N/A	N/A	N/A	N/A	N/A	N/A
ATM	ATM	N/A	N/A	67038	B-cell chronic lymphocytic leukemia	Adult	1-5 / 10 000	10	ARL11; ATM; CCND1; IGHG1; IGHV3-21; IKZF3; P2RX7; POT1; RPS15; TP53	Mg/mf or N/A	3	hematological; neoplastic; disorders potentially indicated for transplant
ATM	ATM	Lymphoma, mantle cell, somatic	N/A	52416	Mantle cell lymphoma	Adult	1-9 / 100 000	3	ATM; CCND1; IGH	Mg/mf or N/A	3	hematological; neoplastic; disorders potentially indicated for transplant
ATM	ATM	Lymphoma, B-cell non-Hodgkin, somatic	N/A	N/A	N/A	N/A	N/A	N/A	N/A	N/A	N/A	N/A
ATM	ATM	T-cell prolymphocytic leukemia, somatic	N/A	N/A	N/A	N/A	N/A	N/A	N/A	N/A	N/A	N/A
ATM	ATM	Breast cancer, susceptibility to	N/A	N/A	N/A	N/A	N/A	N/A	N/A	N/A	N/A	N/A
ATP6AP1	ATP6AP1	Immunodeficiency 47	N/A	N/A	N/A	N/A	N/A	N/A	N/A	N/A	N/A	N/A
B2M	B2M	Amyloidosis, familial visceral	N/A	314652	Variant ABeta2M amyloidosis	Adult	<1 / 1 000 000	1	B2M	AD	3	genetic; systemic and rheumatological; disorders potentially indicated for transplant
BACH2	BACH2	Immunodeficiency 60	N/A	N/A	N/A	N/A	N/A	N/A	N/A	N/A	N/A	N/A
BCL10	BCL10	Immunodeficiency 37	N/A	N/A	N/A	N/A	N/A	N/A	N/A	N/A	N/A	N/A
BCL10	BCL10	Lymphoma, MALT, somatic	N/A	52417	MALT lymphoma	Adult	1-9 / 100 000	5	BCL10; BIRC3; FOXP1; IGH; MALT1	Mg/mf or N/A	3	hematological; neoplastic; disorders potentially indicated for transplant
BCL10	BCL10	Lymphoma, follicular, somatic	N/A	N/A	N/A	N/A	N/A	N/A	N/A	N/A	N/A	N/A
BCL10	BCL10	Male germ cell tumor, somatic	N/A	N/A	N/A	N/A	N/A	N/A	N/A	N/A	N/A	N/A
BCL10	BCL10	Mesothelioma, somatic	N/A	N/A	N/A	N/A	N/A	N/A	N/A	N/A	N/A	N/A
BCL10	BCL10	Sezary syndrome, somatic	N/A	N/A	N/A	N/A	N/A	N/A	N/A	N/A	N/A	N/A
BCL11B	BCL11B	Immunodeficiency 49	N/A	N/A	N/A	N/A	N/A	N/A	N/A	N/A	N/A	N/A
C3	C3	Macular degeneration, age-related, 9	N/A	N/A	N/A	N/A	N/A	N/A	N/A	N/A	N/A	N/A
C4A	C4A	N/A	N/A	117	Behçet disease	Adult, Adolescent, Childhood	1-9 / 100 000	14	C4A; CCR1; ERAP1; FAS; HLA-B; IL10; IL12A; IL12A-AS1; IL23R; KLRC4; MEFV, MEFV; STAT4; TLR4; UBAC2	Mg/mf	8	neurological; skin; renal; ophthalmic disorders; systemic and rheumatological; circulatory system; systemic or rheumatologic of childhood; disorders potentially indicated for transplant
C4A	C4A	Blood group, Rodgers	N/A	N/A	N/A	N/A	N/A	N/A	N/A	N/A	N/A	N/A
C4B	C4B	N/A	N/A	117	Behçet disease	Adult, Adolescent, Childhood	1-9 / 100 000	14	C4A; CCR1; ERAP1; FAS; HLA-B; IL10; IL12A; IL12A-AS1; IL23R; KLRC4; MEFV, MEFV; STAT4; TLR4; UBAC2	Mg/mf	8	neurological; skin; renal; ophthalmic disorders; systemic and rheumatological; circulatory system; systemic or rheumatologic of childhood; disorders potentially indicated for transplant
C5	C5	Eculizumab, poor response to	N/A	N/A	N/A	N/A	N/A	N/A	N/A	N/A	N/A	N/A
C9	C9	Macular degeneration, age-related, 15, susceptibility to	N/A	N/A	N/A	N/A	N/A	N/A	N/A	N/A	N/A	N/A
CARD11	CARD11	N/A	N/A	300324	Persistent polyclonal B-cell lymphocytosis	N/A	N/A	1	CARD11	Mg/mf	3	hematological; neoplastic; disorders potentially indicated for transplant
CARD11	CARD11	Immunodeficiency 11B with atopic dermatitis	N/A	N/A	N/A	N/A	N/A	N/A	N/A	N/A	N/A	N/A
CASP10	CASP10	Gastric cancer, somatic	N/A	N/A	N/A	N/A	N/A	N/A	N/A	N/A	N/A	N/A
CASP10	CASP10	Lymphoma, non-Hodgkin, somatic	N/A	N/A	N/A	N/A	N/A	N/A	N/A	N/A	N/A	N/A
CASP8	CASP8	Hepatocellular carcinoma, somatic	114550	210159	Adult hepatocellular carcinoma	N/A	N/A	9	AXIN1; CASP8; CTNNB1; EGF; PDGFRL; PIK3CA; TP53; TSC1; TSC2	N/A	3	hepatic; neoplastic; disorders potentially indicated for transplant
CASP8	CASP8	Breast cancer, protection against	N/A	N/A	N/A	N/A	N/A	N/A	N/A	N/A	N/A	N/A
CASP8	CASP8	Lung cancer, protection against	N/A	N/A	N/A	N/A	N/A	N/A	N/A	N/A	N/A	N/A
CD247	CD247	N/A	N/A	85410	Oligoarticular juvenile idiopathic arthritis	Childhood	1-5 / 10 000	7	ANKRD55; CD247; IL2RA; IL2RB; PTPN2; PTPN22; STAT4	Mg/mf	5	respiratory; ophthalmic disorders; systemic and rheumatological; systemic or rheumatologic of childhood; disorders potentially indicated for transplant
CD247	CD247	N/A	N/A	85408	Rheumatoid factor-negative juvenile idiopathic arthritis	Childhood	1-9 / 100 000	7	ANKRD55; CD247; IL2RA; IL2RB; PTPN2; PTPN22; STAT4	Mg/mf	5	respiratory; ophthalmic disorders; systemic and rheumatological; systemic or rheumatologic of childhood; disorders potentially indicated for transplant
CD46	CD46	N/A	N/A	244242	HELLP syndrome	Adult	N/A	4	CD46; CFH; CFI; HELLPAR	Mg/mf	2	hematological; gynecological and obstetric
CD55	CD55	N/A	N/A	N/A	N/A	N/A	N/A	N/A	N/A	N/A	N/A	N/A
CECR1	CECR1	Sneddon syndrome	182410	820	Sneddon syndrome	Adult	N/A	1	CECR1	AD or N/A	5	genetic; neurological; skin; systemic and rheumatological; circulatory system
CFB	CFB	Complement factor B deficiency	N/A	N/A	N/A	N/A	N/A	N/A	N/A	N/A	N/A	N/A
CFB	CFB	Macular degeneration, age-related, 14, reduced risk of	N/A	N/A	N/A	N/A	N/A	N/A	N/A	N/A	N/A	N/A
CFH	CFH	Basal laminar drusen	126700	75376	Familial drusen	Adult	N/A	3	CFH; CFI; EFEMP1	AD	2	genetic; ophthalmic disorders
CFH	CFH	N/A	N/A	329903	Immunoglobulin-mediated membranoproliferative glomerulonephritis	N/A	N/A	2	CFH; DGKE	N/A	3	genetic; renal; disorders potentially indicated for transplant
CFH	CFH	N/A	N/A	244275	De novo thrombotic microangiopathy after kidney transplantation	All ages	N/A	2	CFH; CFI	N/A	N/A	N/A
CFH	CFH	N/A	N/A	93571	Dense deposit disease	Childhood	1-9 / 1 000 000	2	CFH; CFHR1	AR	3	genetic; renal; disorders potentially indicated for transplant
CFH	CFH	N/A	N/A	244242	HELLP syndrome	Adult	N/A	4	CD46; CFH; CFI; HELLPAR	Mg/mf	2	hematological; gynecological and obstetric
CFH	CFH	Macular degeneration, age-related, 4	N/A	N/A	N/A	N/A	N/A	N/A	N/A	N/A	N/A	N/A
CFHR1-5	CFHR1	N/A	N/A	329931	C3 glomerulonephritis	N/A	N/A	2	CFHR1; CFHR5	N/A	3	genetic; renal; disorders potentially indicated for transplant
CFHR1-5	CFHR1	N/A	N/A	93571	Dense deposit disease	Childhood	1-9 / 1 000 000	2	CFH; CFHR1	AR	3	genetic; renal; disorders potentially indicated for transplant
CFHR1-5	CFHR1	Macular degeneration, age-related, reduced risk of	N/A	N/A	N/A	N/A	N/A	N/A	N/A	N/A	N/A	N/A
CFHR1-5	CFHR3	Macular degeneration, age-related, reduced risk of	N/A	N/A	N/A	N/A	N/A	N/A	N/A	N/A	N/A	N/A
CFHR1-5	CFHR5	Nephropathy due to CFHR5 deficiency	614809	329931	C3 glomerulonephritis	N/A	N/A	2	CFHR1; CFHR5	N/A	3	genetic; renal; disorders potentially indicated for transplant
CFI	CFI	N/A	N/A	244275	De novo thrombotic microangiopathy after kidney transplantation	All ages	N/A	2	CFH; CFI	N/A	N/A	N/A
CFI	CFI	N/A	N/A	75376	Familial drusen	Adult	N/A	3	CFH; CFI; EFEMP1	AD	2	genetic; ophthalmic disorders
CFI	CFI	N/A	N/A	244242	HELLP syndrome	Adult	N/A	4	CD46; CFH; CFI; HELLPAR	Mg/mf	2	hematological; gynecological and obstetric
CFI	CFI	Macular degeneration, age-related, 13, susceptibility to	N/A	N/A	N/A	N/A	N/A	N/A	N/A	N/A	N/A	N/A
CFTR	CFTR	Congenital bilateral absence of vas deferens	277180	48	Congenital bilateral absence of vas deferens	Adolescent, Adult	1-5 / 10 000	2	ADGRG2; CFTR	XLR or AR	5	developmental anomalies during embryogenesis; genetic; urogenital; infertility disorders; disorders potentially indicated for transplant
CFTR	CFTR	N/A	N/A	498359	Aquagenic palmoplantar keratoderma	Adolescent, Adult, Infancy, Childhood	N/A	1	CFTR	N/A	1	skin
CFTR	CFTR	N/A	N/A	399805	Male infertility with azoospermia or oligozoospermia due to single gene mutation	N/A	N/A	15	CFTR; FANCM; KLHL10; MEIOB; NANOS1; NR5A1; SOHLH1; SYCE1; SYCP3; TAF4B; TDRD9; TEX11; TEX15; XRCC2; ZMYND15	AR or XLR or AD	2	genetic; infertility disorders
CFTR	CFTR	Sweat chloride elevation without CF	N/A	N/A	N/A	N/A	N/A	N/A	N/A	N/A	N/A	N/A
CFTR	CFTR	Hypertrypsinemia, neonatal	N/A	N/A	N/A	N/A	N/A	N/A	N/A	N/A	N/A	N/A
CHD7	CHD7	Hypogonadotropic hypogonadism 5 with or without anosmia	612370	478	Kallmann syndrome	Childhood, Adolescent	1-9 / 100 000	22	ANOS1; CCDC141; CHD7; DCC; DUSP6; FEZF1; FGF17; FGF8; FGFR1; FLRT3; HESX1; HS6ST1; IL17RD; KISS1R; NSMF; PROK2; PROKR2; SEMA3A; SOX10; SPRY4; TACR3; WDR11	AD or AR or XLR	4	genetic; endocrine; infertility disorders; gynecological and obstetric
CHD7	CHD7	Hypogonadotropic hypogonadism 5 with or without anosmia	612370	432	Normosmic congenital hypogonadotropic hypogonadism	Infancy, Neonatal	N/A	18	ANOS1; CHD7; DUSP6; FGF17; FGF8; FGFR1; GNRH1; GNRHR; HS6ST1; KISS1; KISS1R; NSMF; PROK2; PROKR2; SPRY4; TAC3; TACR3; WDR11	AD or AR or XLR or Mg/mf	4	genetic; endocrine; infertility disorders; gynecological and obstetric
CHD7	CHD7	Metaphyseal dysplasia without hypotrichosis	N/A	N/A	N/A	N/A	N/A	N/A	N/A	N/A	N/A	N/A
CIITA	CIITA	Rheumatoid arthritis, susceptibility to	N/A	N/A	N/A	N/A	N/A	N/A	N/A	N/A	N/A	N/A
CLCN7	CLCN7	N/A	N/A	210110	Intermediate osteopetrosis	Childhood	N/A	3	CLCN7; PLEKHM1; TCIRG1	AR	4	developmental anomalies during embryogenesis; genetic; bone; disorders potentially indicated for transplant
CR2	CR2	Systemic lupus erythematosus, susceptibility to, 9	N/A	536	Systemic lupus erythematosus	N/A	1-5 / 10 000	28	BANK1; BLK; C4A; C4B; CR2; CTLA4; DNASE1; ETS1; FCGR2B; FCGR3B; HLA-DRB1; IL10; IRAK1; IRF5; ITGAM; JAZF1; KIAA0319L; MECP2; PDCD1; PTPN22; PXK; SPP1; STAT4; TNFAIP3; TNFSF4; TNIP1; TREX1; UBE2L3	N/A	3	renal; systemic and rheumatological; disorders potentially indicated for transplant
CSF3R	CSF3R	N/A	N/A	98824	Atypical chronic myeloid leukemia	Adult	N/A	1	CSF3R	N/A	3	hematological; neoplastic; disorders potentially indicated for transplant
CSF3R	CSF3R	N/A	N/A	86829	Chronic neutrophilic leukemia	Adult	N/A	1	CSF3R	N/A	3	hematological; neoplastic; disorders potentially indicated for transplant
CSF3R	CSF3R	N/A	N/A	279943	Hereditary neutrophilia	All ages	<1 / 1 000 000	1	CSF3R	AD	2	genetic; immunological
CTLA4	CTLA4	Systemic lupus erythematosus, susceptibility to	N/A	536	Systemic lupus erythematosus	N/A	1-5 / 10 000	28	BANK1; BLK; C4A; C4B; CR2; CTLA4; DNASE1; ETS1; FCGR2B; FCGR3B; HLA-DRB1; IL10; IRAK1; IRF5; ITGAM; JAZF1; KIAA0319L; MECP2; PDCD1; PTPN22; PXK; SPP1; STAT4; TNFAIP3; TNFSF4; TNIP1; TREX1; UBE2L3	N/A	3	renal; systemic and rheumatological; disorders potentially indicated for transplant
CTLA4	CTLA4	N/A	N/A	391490	Adult-onset myasthenia gravis	Adult	1-5 / 10 000	3	CTLA4; HLA-DQA1; TNFRSF11A	N/A or Mg/mf	2	neurological; ophthalmic disorders
CTLA4	CTLA4	N/A	N/A	2584	Classic mycosis fungoides	Adult	N/A	3	CD28; CTLA4; TNFRSF1B	N/A or Mg/mf	4	skin; hematological; neoplastic; disorders potentially indicated for transplant
CTLA4	CTLA4	N/A	N/A	900	Granulomatosis with polyangiitis	Childhood, Adolescent, Adult, Elderly	1-9 / 100 000	5	CTLA4; HLA-DPA1; HLA-DPB1; PRTN3; PTPN22	N/A	7	neurological; respiratory; renal; systemic and rheumatological; circulatory system; systemic or rheumatologic of childhood; disorders potentially indicated for transplant
CTLA4	CTLA4	N/A	N/A	3162	Sézary syndrome	Adult	N/A	3	CD28; CTLA4; TNFRSF1B	N/A or Mg/mf	4	skin; hematological; neoplastic; disorders potentially indicated for transplant
CTLA4	CTLA4	Hashimoto thyroiditis	N/A	N/A	N/A	N/A	N/A	N/A	N/A	N/A	N/A	N/A
CTLA4	CTLA4	Diabetes mellitus, insulin-dependent, 12	N/A	N/A	N/A	N/A	N/A	N/A	N/A	N/A	N/A	N/A
CTLA4	CTLA4	Celiac disease, susceptibility to, 3	N/A	N/A	N/A	N/A	N/A	N/A	N/A	N/A	N/A	N/A
CTSC	CTSC	Periodontitis 1, juvenile	N/A	N/A	N/A	N/A	N/A	N/A	N/A	N/A	N/A	N/A
CXCR4	CXCR4	Myelokathexis, isolated	N/A	N/A	N/A	N/A	N/A	N/A	N/A	N/A	N/A	N/A
DCLRE1B/SNM1/APOLLO	DCLRE1B	N/A	N/A	N/A	N/A	N/A	N/A	N/A	N/A	N/A	N/A	N/A
DNAJC21	DNAJC21	Bone marrow failure syndrome 3	N/A	N/A	N/A	N/A	N/A	N/A	N/A	N/A	N/A	N/A
DOCK8	DOCK8	N/A	N/A	178469	AD non-syndromic intellectual disability	N/A	N/A	30	CACNG2; CAMK2A; CAMK2B; CDH15; CHAMP1; CIC; CLTC; CSNK2B; CUX1; DEAF1; DEAF1; DOCK8; DYNC1H1; EEF1A2; EPB41L1; GRIN1; GRIN2B; HIVEP2; KCNQ5; KDM5B; KIF1A; KIRREL3; MBD5; MYT1L; PPP3CA; RAB11A; SET; STXBP1; SYNGAP1; TCF4; ZMYND11	AD	2	genetic; neurological
FAAP24	FAAP24	N/A	N/A	N/A	N/A	N/A	N/A	N/A	N/A	N/A	N/A	N/A
FADD	FADD	N/A	N/A	99806	Oculootodental syndrome	Infancy, Neonatal	<1 / 1 000 000	2	FADD; FGF3	N/A	4	developmental anomalies during embryogenesis; genetic; odontological; chromosomal anomalies sorted by chromosomes
FASLG	FASLG	Lung cancer, susceptibility to	N/A	N/A	N/A	N/A	N/A	N/A	N/A	N/A	N/A	N/A
G6PD	G6PD	Resistance to malaria due to G6PD deficiency	N/A	N/A	N/A	N/A	N/A	N/A	N/A	N/A	N/A	N/A
GFI1	GFI1	Neutropenia, nonimmune chronic idiopathic, of adults	N/A	N/A	N/A	N/A	N/A	N/A	N/A	N/A	N/A	N/A
HMOX	HMOX	Heme oxygenase-1 deficiency	N/A	N/A	N/A	N/A	N/A	N/A	N/A	N/A	N/A	N/A
HMOX	HMOX	Pulmonary disease, chronic obstructive, susceptibility to	N/A	N/A	N/A	N/A	N/A	N/A	N/A	N/A	N/A	N/A
HYOU1	HYOU1	Immunodeficiency 59 and hypoglycemia	N/A	N/A	N/A	N/A	N/A	N/A	N/A	N/A	N/A	N/A
IFNAR2	IFNAR2	Hepatitis B virus, susceptibility to	N/A	N/A	N/A	N/A	N/A	N/A	N/A	N/A	N/A	N/A
IFNGR1	IFNGR1	H. pylori infection, susceptibility to	N/A	N/A	N/A	N/A	N/A	N/A	N/A	N/A	N/A	N/A
IFNGR1	IFNGR1	Hepatitis B virus infection, susceptibility to	N/A	N/A	N/A	N/A	N/A	N/A	N/A	N/A	N/A	N/A
IFNGR1	IFNGR1	Tuberculosis infection, protection against	N/A	N/A	N/A	N/A	N/A	N/A	N/A	N/A	N/A	N/A
IFNGR1	IFNGR1	Tuberculosis, susceptibility to	N/A	N/A	N/A	N/A	N/A	N/A	N/A	N/A	N/A	N/A
IKBKG	IKBKG	Incontinentia pigmenti	308300	464	Incontinentia pigmenti	Neonatal	1-9 / 1 000 000	1	IKBKG	XLD	6	developmental anomalies during embryogenesis; genetic; neurological; skin; ophthalmic disorders; odontological
IKBKG	IKBKG	Immunodeficiency 33	300636	319612	X-linked mendelian susceptibility to mycobacterial due to IKBKG deficiency	Childhood, Adolescent	<1 / 1 000 000	1	IKBKG	XLR	2	genetic; immunological
IKBKG	IKBKG	Immunodeficiency, isolated	N/A	N/A	N/A	N/A	N/A	N/A	N/A	N/A	N/A	N/A
IKBKG	IKBKG	Invasive pneumococcal disease, recurrent isolated, 2	N/A	N/A	N/A	N/A	N/A	N/A	N/A	N/A	N/A	N/A
IKZF1	IKZF1	N/A	615545	99860	Precursor B-cell acute lymphoblastic leukemia	Childhood	N/A	21	ABL1; AFF1; AUTS2; BCR; CDKN2A; ETV6; FLT3; FOXP1; GATA3; HLA-C; HLF; IGH; IKZF1; KMT2A; PAX5; PBX1; PDGFRA; PIP4K2A; RUNX1; TCF3; TP53	N/A	3	hematological; neoplastic; disorders potentially indicated for transplant
IKZF1	IKZF1	N/A	608579	36426	Stevens-Johnson syndrome	All ages	N/A	2	HLA-B; IKZF1	N/A	1	skin
IL10	IL10	N/A	N/A	117	Behçet disease	Adult, Adolescent, Childhood	1-9 / 100 000	14	C4A; CCR1; ERAP1; FAS; HLA-B; IL10; IL12A; IL12A-AS1; IL23R; KLRC4; MEFV, MEFV; STAT4; TLR4; UBAC2	Mg/mf	8	neurological; skin; renal; ophthalmic disorders; systemic and rheumatological; circulatory system; systemic or rheumatologic of childhood; disorders potentially indicated for transplant
IL10	IL10	N/A	N/A	536	Systemic lupus erythematosus	N/A	1-5 / 10 000	28	BANK1; BLK; C4A; C4B; CR2; CTLA4; DNASE1; ETS1; FCGR2B; FCGR3B; HLA-DRB1; IL10; IRAK1; IRF5; ITGAM; JAZF1; KIAA0319L; MECP2; PDCD1; PTPN22; PXK; SPP1; STAT4; TNFAIP3; TNFSF4; TNIP1; TREX1; UBE2L3	N/A	3	renal; systemic and rheumatological; disorders potentially indicated for transplant
IL10	IL10	Graft-versus-host disease, protection against	N/A	N/A	N/A	N/A	N/A	N/A	N/A	N/A	N/A	N/A
IL10	IL10	HIV-1, susceptibility to	N/A	N/A	N/A	N/A	N/A	N/A	N/A	N/A	N/A	N/A
IL10	IL10	Rheumatoid arthritis, progression of	N/A	N/A	N/A	N/A	N/A	N/A	N/A	N/A	N/A	N/A
IL10RB	IL10RB	Hepatitis B virus, susceptibility to	N/A	N/A	N/A	N/A	N/A	N/A	N/A	N/A	N/A	N/A
IL12B	IL12B	N/A	N/A	3287	Takayasu arteritis	Adult, Adolescent	1-9 / 100 000	3	HLA-B; IL12B; MLX	N/A	5	renal; systemic and rheumatological; circulatory system; systemic or rheumatologic of childhood; disorders potentially indicated for transplant
IL12RB1	IL12RB1	N/A	N/A	186	Primary biliary cholangitis	Adolescent, Adult, Elderly	1-5 / 10 000	8	IL12A; IL12RB1; IRF5; MMEL1; POU2AF1; SPIB; TNFSF15; TNPO3	N/A	2	hepatic; disorders potentially indicated for transplant
IL2RA	IL2RA	N/A	N/A	85410	Oligoarticular juvenile idiopathic arthritis	Childhood	1-5 / 10 000	7	ANKRD55; CD247; IL2RA; IL2RB; PTPN2; PTPN22; STAT4	Mg/mf	5	respiratory; ophthalmic disorders; systemic and rheumatological; systemic or rheumatologic of childhood; disorders potentially indicated for transplant
IL2RA	IL2RA	N/A	N/A	85408	Rheumatoid factor-negative juvenile idiopathic arthritis	Childhood	1-9 / 100 000	7	ANKRD55; CD247; IL2RA; IL2RB; PTPN2; PTPN22; STAT4	Mg/mf	5	respiratory; ophthalmic disorders; systemic and rheumatological; systemic or rheumatologic of childhood; disorders potentially indicated for transplant
IL2RA	IL2RA	Diabetes, mellitus, insulin-dependent, susceptibility to, 10	N/A	N/A	N/A	N/A	N/A	N/A	N/A	N/A	N/A	N/A
IL36RN	IL36RN	N/A	N/A	163931	Acrodermatitis continua of Hallopeau	N/A	N/A	2	AP1S3; IL36RN	AR	2	genetic; skin
INO80	INO80	N/A	N/A	N/A	N/A	N/A	N/A	N/A	N/A	N/A	N/A	N/A
IRAK1	IRAK1	N/A	N/A	N/A	N/A	N/A	N/A	N/A	N/A	N/A	N/A	N/A
IRAK1	IRAK1	N/A	N/A	93552	Pediatric systemic lupus erythematosus	Infancy, Childhood, Adolescent, Neonatal	N/A	4	C1R; IRAK1; SPP1; STAT4	N/A	6	neurological; respiratory; renal; systemic and rheumatological; systemic or rheumatologic of childhood; disorders potentially indicated for transplant
IRAK1	IRAK1	N/A	N/A	536	Systemic lupus erythematosus	N/A	1-5 / 10 000	28	BANK1; BLK; C4A; C4B; CR2; CTLA4; DNASE1; ETS1; FCGR2B; FCGR3B; HLA-DRB1; IL10; IRAK1; IRF5; ITGAM; JAZF1; KIAA0319L; MECP2; PDCD1; PTPN22; PXK; SPP1; STAT4; TNFAIP3; TNFSF4; TNIP1; TREX1; UBE2L3	N/A	3	renal; systemic and rheumatological; disorders potentially indicated for transplant
IRAK4	IRAK4	Invasive pneumococcal disease, recurrent isolated, 1	N/A	N/A	N/A	N/A	N/A	N/A	N/A	N/A	N/A	N/A
IRF2BP2	IRF2BP2	Immunodeficiency, common variable, 14	N/A	N/A	N/A	N/A	N/A	N/A	N/A	N/A	N/A	N/A
IRF3	IRF3	Encephalopathy, acute, infection-induced (herpes-specific), susceptibility to, 7	N/A	N/A	N/A	N/A	N/A	N/A	N/A	N/A	N/A	N/A
IRF7	IRF7	Immunodeficiency 39	N/A	N/A	N/A	N/A	N/A	N/A	N/A	N/A	N/A	N/A
IRF8	IRF8	Immunodeficiency 32B, monocyte and dendritic cell deficiency, AR	N/A	N/A	N/A	N/A	N/A	N/A	N/A	N/A	N/A	N/A
JAK1	JAK1	N/A	N/A	N/A	N/A	N/A	N/A	N/A	N/A	N/A	N/A	N/A
JAK1	JAK1	N/A	N/A	N/A	N/A	N/A	N/A	N/A	N/A	N/A	N/A	N/A
LIG1	LIG1	N/A	N/A	N/A	N/A	N/A	N/A	N/A	N/A	N/A	N/A	N/A
LIG4	LIG4	N/A	N/A	235	Dubowitz syndrome	Neonatal, Antenatal	N/A	2	LIG4; NSUN2	AR	5	developmental anomalies during embryogenesis; genetic; neurological; skin; ophthalmic disorders
LYST	LYST	N/A	N/A	352723	Attenuated Chédiak-Higashi syndrome	Childhood	<1 / 1 000 000	1	LYST	AR	2	genetic; neurological
MALT1	MALT1	N/A	N/A	52417	MALT lymphoma	Adult	1-9 / 100 000	5	BCL10; BIRC3; FOXP1; IGH; MALT1	Mg/mf or N/A	3	hematological; neoplastic; disorders potentially indicated for transplant
MEFV	MEFV	N/A	N/A	117	Behçet disease	Adult, Adolescent, Childhood	1-9 / 100 000	14	C4A; CCR1; ERAP1; FAS; HLA-B; IL10; IL12A; IL12A-AS1; IL23R; KLRC4; MEFV, MEFV; STAT4; TLR4; UBAC2	Mg/mf	8	neurological; skin; renal; ophthalmic disorders; systemic and rheumatological; circulatory system; systemic or rheumatologic of childhood; disorders potentially indicated for transplant
MEFV	MEFV	N/A	N/A	329967	Intermittent hydrarthrosis	Adult	N/A	2	MEFV; TNFRSF1A	N/A	3	genetic; systemic and rheumatological; systemic or rheumatologic of childhood
MKL1	MKL1	Megakaryoblastic leukemia, acute	N/A	402023	Megakaryoblastic acute myeloid leukemia with t(1;22)(p13;q13)	N/A	N/A	2	MKL1; RBM15	N/A	3	hematological; neoplastic; disorders potentially indicated for transplant
MSH6	MSH6	Endometrial cancer, familial	N/A	N/A	N/A	N/A	N/A	N/A	N/A	N/A	N/A	N/A
MTHFD1	MTHFD1	N/A	N/A	268392	Cervical spina bifida aperta	Infancy, Neonatal	N/A	6	FUZ; MTHFD1; MTHFR; TBXT; VANGL1; VANGL2	Mg/mf or N/A	3	developmental anomalies during embryogenesis; genetic; neurological
MTHFD1	MTHFD1	N/A	N/A	268762	Cervical spina bifida cystica	Infancy, Neonatal	N/A	6	FUZ; MTHFD1; MTHFR; TBXT; VANGL1; VANGL2	Mg/mf or N/A	3	developmental anomalies during embryogenesis; genetic; neurological
MTHFD1	MTHFD1	N/A	N/A	268397	Cervicothoracic spina bifida aperta	Infancy, Neonatal	N/A	6	FUZ; MTHFD1; MTHFR; TBXT; VANGL1; VANGL2	Mg/mf or N/A	3	developmental anomalies during embryogenesis; genetic; neurological
MTHFD1	MTHFD1	N/A	N/A	268766	Cervicothoracic spina bifida cystica	Infancy, Neonatal	N/A	6	FUZ; MTHFD1; MTHFR; TBXT; VANGL1; VANGL2	Mg/mf or N/A	3	developmental anomalies during embryogenesis; genetic; neurological
MTHFD1	MTHFD1	N/A	N/A	268388	Lumbosacral spina bifida aperta	Infancy, Neonatal	N/A	6	FUZ; MTHFD1; MTHFR; TBXT; VANGL1; VANGL2	Mg/mf or N/A	3	developmental anomalies during embryogenesis; genetic; neurological
MTHFD1	MTHFD1	N/A	N/A	268758	Lumbosacral spina bifida cystica	Infancy, Neonatal	N/A	6	FUZ; MTHFD1; MTHFR; TBXT; VANGL1; VANGL2	Mg/mf or N/A	3	developmental anomalies during embryogenesis; genetic; neurological
MTHFD1	MTHFD1	N/A	N/A	268384	Thoracolumbosacral spina bifida aperta	Infancy, Neonatal	N/A	6	FUZ; MTHFD1; MTHFR; TBXT; VANGL1; VANGL2	Mg/mf or N/A	3	developmental anomalies during embryogenesis; genetic; neurological
MTHFD1	MTHFD1	N/A	N/A	268752	Thoracolumbosacral spina bifida cystica	Infancy, Neonatal	N/A	6	FUZ; MTHFD1; MTHFR; TBXT; VANGL1; VANGL2	Mg/mf or N/A	3	developmental anomalies during embryogenesis; genetic; neurological
MTHFD1	MTHFD1	N/A	N/A	268377	Total spina bifida aperta	Infancy, Neonatal	N/A	6	FUZ; MTHFD1; MTHFR; TBXT; VANGL1; VANGL2	Mg/mf or N/A	3	developmental anomalies during embryogenesis; genetic; neurological
MTHFD1	MTHFD1	N/A	N/A	268748	Total spina bifida cystica	Infancy, Neonatal	N/A	6	FUZ; MTHFD1; MTHFR; TBXT; VANGL1; VANGL2	Mg/mf or N/A	3	developmental anomalies during embryogenesis; genetic; neurological
MTHFD1	MTHFD1	N/A	N/A	268740	Upper thoracic spina bifida aperta	Infancy, Neonatal	N/A	6	FUZ; MTHFD1; MTHFR; TBXT; VANGL1; VANGL2	Mg/mf or N/A	3	developmental anomalies during embryogenesis; genetic; neurological
MTHFD1	MTHFD1	N/A	N/A	268770	Upper thoracic spina bifida cystica	Infancy, Neonatal	N/A	6	FUZ; MTHFD1; MTHFR; TBXT; VANGL1; VANGL2	Mg/mf or N/A	3	developmental anomalies during embryogenesis; genetic; neurological
MTHFD1	MTHFD1	Combined immunodeficiency and megaloblastic anemia with or without hyperhomocysteinemia	N/A	N/A	N/A	N/A	N/A	N/A	N/A	N/A	N/A	N/A
MTHFD1	MTHFD1	Neural tube defects, folate-sensitive, susceptibility to	N/A	N/A	N/A	N/A	N/A	N/A	N/A	N/A	N/A	N/A
MVK	MVK	N/A	N/A	79152	Disseminated superficial actinic porokeratosis	Adult	N/A	4	FDPS; MVD; MVK; SLC17A9	AD	2	genetic; skin
MVK	MVK	N/A	N/A	735	Porokeratosis of Mibelli	Childhood, Adolescent, Adult	N/A	2	MVK; PMVK	AD or N/A	2	genetic; skin
MYD88	MYD88	Macroglobulinemia, Waldenstrom, somatic	153600, 610430	33226	Waldenström macroglobulinemia	Elderly	1-9 / 100 000	1	MYD88	Mg/mf	4	neurological; hematological; neoplastic; disorders potentially indicated for transplant
NBAS	NBAS	Short stature, optic nerve atrophy, and Pelger-Huet anomaly	614800	391677	Short stature-optic atrophy-Pelger-Huët anomaly syndrome	Infancy, Neonatal	<1 / 1 000 000	1	NBAS	AR	3	developmental anomalies during embryogenesis; genetic; ophthalmic disorders
NBN	NBN	N/A	N/A	145	Hereditary breast and ovarian cancer syndrome	All ages	1-5 / 10 000	14	BARD1; BRCA1; BRCA2; BRIP1; CHEK2; MRE11; NBN; PALB2; PTEN; RAD50; RAD51; RAD51C; RAD51D; TP53	AD	3	genetic; neoplastic; gynecological and obstetric
NBN	NBN	N/A	N/A	1331	Familial prostate cancer	Adult	N/A	12	BRCA1; BRCA2; CHEK2; ELAC2; EPHB2; HNF1B; HOXB13; MSMB; MSR1; NBN; RNASEL; SRD5A2	N/A	3	genetic; urogenital; neoplastic
NBN	NBN	Aplastic anemia	N/A	N/A	N/A	N/A	N/A	N/A	N/A	N/A	N/A	N/A
NBN	NBN	Leukemia, acute lymphoblastic	N/A	N/A	N/A	N/A	N/A	N/A	N/A	N/A	N/A	N/A
NCSTN	NCSTN	N/A	N/A	N/A	N/A	N/A	N/A	N/A	N/A	N/A	N/A	N/A
NFKBIA	NFKBIA	N/A	N/A	251579	Giant cell glioblastoma	Adult	N/A	12	EGFR; FGFR1; FGFR3;IDH1; LZTR1; MGMT; NFKBIA; PPARG; SEPT14; TACC1; TACC3; TP53	N/A	2	neurological; neoplastic
NFKBIA	NFKBIA	N/A	N/A	251576	Gliosarcoma	Adult	N/A	12	EGFR; FGFR1; FGFR3;IDH1; LZTR1; MGMT; NFKBIA; PPARG; SEPT14; TACC1; TACC3; TP53	N/A	2	neurological; neoplastic
NFKBIA	NFKBIA	N/A	N/A	150	Nasopharyngeal carcinoma	All ages	1-9 / 100 000	1	NFKBIA	Mg/mf or N/A	3	respiratory; otorhinolaryngological; neoplastic
NLRC4	NLRC4	Familial cold autoinflammatory syndrome 4	616115	1451	CINCA syndrome	Infancy, Neonatal	N/A	2	NLRC4; NLRP3	AD or N/A	8	developmental anomalies during embryogenesis; genetic; skin; ophthalmic disorders; immunological; systemic and rheumatological; bone; systemic or rheumatologic of childhood
NLRP1	NLRP1	Vitiligo-associated multiple autoimmune disease susceptibility 1	N/A	N/A	N/A	N/A	N/A	N/A	N/A	N/A	N/A	N/A
NSMCE3	NSMCE3	Lung disease, immunodeficiency, and chromosome breakage syndrome	N/A	N/A	N/A	N/A	N/A	N/A	N/A	N/A	N/A	N/A
ORAI1	ORAI1	N/A	N/A	3204	Stormorken-Sjaastad-Langslet syndrome	All ages	<1 / 1 000 000	2	ORAI1; STIM1	AD	3	genetic; ophthalmic disorders; hematological
PIK3CD	PIK3CD	N/A	N/A	221139	Combined immunodeficiency with faciooculoskeletal anomalies	Neonatal	<1 / 1 000 000	2	KNSTRN; PIK3CD	N/A	5	developmental anomalies during embryogenesis; genetic; immunological; bone; disorders potentially indicated for transplant
PIK3R1	PIK3R1	SHORT syndrome	269880	3163	SHORT syndrome	Neonatal	<1 / 1 000 000	1	PIK3R1	AD	5	developmental anomalies during embryogenesis; genetic; skin; ophthalmic disorders; endocrine
PLEKHM1	PLEKHM1	Osteopetrosis, AD 3	N/A	N/A	N/A	N/A	N/A	N/A	N/A	N/A	N/A	N/A
POLE	POLE	Colorectal cancer, susceptibility to, 12	615083	447877	Polymerase proofreading-related adenomatous polyposis	N/A	N/A	2	POLD1; POLE	AD	4	gastroenterological; genetic; neoplastic; disorders potentially indicated for transplant
POLE	POLE	IMAGE-I syndrome	N/A	N/A	N/A	N/A	N/A	N/A	N/A	N/A	N/A	N/A
POLE2	POLE2	N/A	N/A	N/A	N/A	N/A	N/A	N/A	N/A	N/A	N/A	N/A
PRF1	PRF1	N/A	N/A	391343	Fatal post-viral neurodegenerative disorder	Childhood	<1 / 1 000 000	1	PRF1	AR	2	genetic; neurological
PRF1	PRF1	Aplastic anemia	609135	88	Idiopathic aplastic anemia	Adult	1-9 / 1 000 000	5	IFNG; PRF1; SBDS; TERC; TERT	N/A	2	hematological; disorders potentially indicated for transplant
PRF1	PRF1	Lymphoma, non-Hodgkin	N/A	N/A	N/A	N/A	N/A	N/A	N/A	N/A	N/A	N/A
PRKCD	PRKCD	N/A	N/A	300345	Autosomal systemic lupus erythematosus	All ages	N/A	5	CASP10; FAS; FASLG; PRKCD; RASGRP1	AD or AR	5	genetic; hematological; immunological; neoplastic; disorders potentially indicated for transplant
PRKCD	PRKCD	N/A	N/A	1572	Common variable immunodeficiency	All ages	1-9 / 100 000	11	CD19; CD81; CR2; ICOS; MS4A1; NFKB1; NFKB2; PRKCD; TNFRSF13B; TNFRSF13C; TNFSF12	AD or AR or N/A	3	genetic; immunological; neoplastic
PSEN	PSEN1	Dementia, frontotemporal	600274	275864	Behavioral variant of frontotemporal dementia	Adult	N/A	9	C9ORF72; CHMP2B; GRN; MAPT; PSEN1; SQSTM1; TMEM106B; TREM2; VCP	AD	2	genetic; neurological
PSEN	PSEN1	Alzheimer disease, type 3	607822	1020	Early-onset AD Alzheimer disease	Adult	1-9 / 100 000	7	ABCA7; APP; PSEN1; PSEN2; SORL1; TOMM40; TREM2	AD	2	genetic; neurological
PSEN	PSEN1	Cardiomyopathy, dilated, 1U	613694	154	Familial isolated dilated cardiomyopathy	All ages	1-5 / 10 000	43	ABCC9; ACTC1; ANKRD1; BAG3; CRYAB; CSRP3; DES; DSG2; FHL2; FKTN; GATAD1; LAMA4; LDB3; MYBPC3; MYH6; MYH7; MYPN; NEBL; NEXN; PLN; PPCS; PRDM16; PSEN1; PSEN2; RAF1; RBM20; SCN5A; SDHA; SGCD; TAF1A; TAZ; TCAP; TMPO; TNNC1; TNNI3; TNNT2; TPM1; TTN; TXNRD2; VCL	AD or AR or XLR or Mt	3	cardiac; genetic; disorders potentially indicated for transplant
PSEN	PSEN1	Pick disease	172700	100070	Progressive non-fluent aphasia	Adult	1-9 / 100 000	8	C9ORF72; CHMP2B; GRN; MAPT; PSEN1; TMEM106B; TREM2; VCP	Mg/mf or N/A	2	genetic; neurological
PSEN	PSEN1	Dementia, frontotemporal	600274	100069	Semantic dementia	Adult	N/A	7	C9ORF72; CHMP2B; GRN; MAPT; PSEN1; TMEM106B; TREM2	Mg/mf or N/A	2	genetic; neurological
PSEN	PSEN1	Acne inversa, familial, 3	N/A	N/A	N/A	N/A	N/A	N/A	N/A	N/A	N/A	N/A
PSMB8	PSMB8	Proteasome-associated autoinflammatory syndrome 1 and digenic forms	256040	324999	JMP syndrome	Childhood	<1 / 1 000 000	1	PSMB8	AR	5	genetic; skin; endocrine; systemic and rheumatological; systemic or rheumatologic of childhood
PSMB8	PSMB8	Proteasome-associated autoinflammatory syndrome 1 and digenic forms	256040	2615	Nakajo-Nishimura syndrome	Neonatal, Infancy	<1 / 1 000 000	1	PSMB8	AR	5	genetic; skin; endocrine; systemic and rheumatological; systemic or rheumatologic of childhood
PTEN	PTEN	N/A	N/A	397596	Activated PI3K-delta syndrome	Infancy, Childhood, Adult	<1 / 1 000 000	3	PIK3CD; PIK3R1; PTEN	AD	2	genetic; immunological
PTEN	PTEN	N/A	N/A	109	Bannayan-Riley-Ruvalcaba syndrome	Infancy, Neonatal	N/A	1	PTEN	AD	8	developmental anomalies during embryogenesis; gastroenterological; genetic; neurological; skin; circulatory system; neoplastic; disorders potentially indicated for transplant
PTEN	PTEN	Cowden syndrome 1	158350	201	Cowden syndrome	All ages	1-9 / 1 000 000	8	AKT1; KLLN; PIK3CA; PTEN; SDHB; SDHC; SDHD; SEC23B	AD	6	developmental anomalies during embryogenesis; gastroenterological; genetic; skin; neoplastic; disorders potentially indicated for transplant
PTEN	PTEN	N/A	N/A	145	Hereditary breast and ovarian cancer syndrome	All ages	1-5 / 10 000	14	BARD1; BRCA1; BRCA2; BRIP1; CHEK2; MRE11; NBN; PALB2; PTEN; RAD50; RAD51; RAD51C; RAD51D; TP53	AD	3	genetic; neoplastic; gynecological and obstetric
PTEN	PTEN	N/A	N/A	79076	Juvenile polyposis of infancy	Infancy, Neonatal	<1 / 1 000 000	2	BMPR1A; PTEN	AD or N/A	6	developmental anomalies during embryogenesis; gastroenterological; genetic; neoplastic; chromosomal anomalies sorted by chromosomes; disorders potentially indicated for transplant
PTEN	PTEN	Lhermitte-Duclos syndrome	158350	65285	Lhermitte-Duclos disease	Adult	<1 / 1 000 000	1	PTEN	AD or N/A	4	developmental anomalies during embryogenesis; genetic; neurological; neoplastic
PTEN	PTEN	Macrocephaly/autism syndrome	605309	210548	Macrocephaly-intellectual disability-autism syndrome	Infancy, Neonatal	<1 / 1 000 000	2	HEPACAM; PTEN	AD	3	developmental anomalies during embryogenesis; genetic; neurological
PTEN	PTEN	N/A	N/A	744	Proteus syndrome	Infancy	N/A	2	AKT1; PTEN	N/A	9	developmental anomalies during embryogenesis; genetic; neurological; skin; circulatory system; bone; otorhinolaryngological; neoplastic; surgical maxillo-facial
PTEN	PTEN	N/A	N/A	2969	Proteus-like syndrome	Infancy, Neonatal	N/A	1	PTEN	AD	5	developmental anomalies during embryogenesis; genetic; skin; ophthalmic disorders; neoplastic
PTEN	PTEN	N/A	N/A	137608	Segmental outgrowth-lipomatosis-arteriovenous malformation-epidermal nevus syndrome	Neonatal	N/A	1	PTEN	N/A	5	developmental anomalies during embryogenesis; genetic; skin; circulatory system; neoplastic
PTEN	PTEN	N/A	N/A	500481	Squamous cell carcinoma of salivary glands	N/A	N/A	3	ING1; PTEN; TNFRSF10B	N/A	2	gastroenterological; neoplastic
PTEN	PTEN	N/A	N/A	494547	Squamous cell carcinoma of the hypopharynx	Adult, Elderly	N/A	3	ING1; PTEN; TNFRSF10B	N/A	2	otorhinolaryngological; neoplastic
PTEN	PTEN	N/A	N/A	494550	Squamous cell carcinoma of the larynx	Childhood, Adolescent, Adult, Elderly	N/A	3	ING1; PTEN; TNFRSF10B	N/A	2	otorhinolaryngological; neoplastic
PTEN	PTEN	N/A	N/A	502366	Squamous cell carcinoma of the lip	Adult, Elderly	N/A	3	ING1; PTEN; TNFRSF10B	N/A	2	otorhinolaryngological; neoplastic
PTEN	PTEN	N/A	N/A	500464	Squamous cell carcinoma of the nasal cavity and paranasal sinuses	Adult, Elderly	N/A	3	ING1; PTEN; TNFRSF10B	N/A	2	otorhinolaryngological; neoplastic
PTEN	PTEN	N/A	N/A	502363	Squamous cell carcinoma of the oral cavity	Adult, Elderly, Childhood, Adolescent	N/A	3	ING1; PTEN; TNFRSF10B	N/A	2	otorhinolaryngological; neoplastic
PTEN	PTEN	N/A	N/A	500478	Squamous cell carcinoma of the oropharynx	Adolescent, Adult, Elderly	N/A	3	ING1; PTEN; TNFRSF10B	N/A	2	otorhinolaryngological; neoplastic
PTEN	PTEN	Prostate cancer, somatic	N/A	N/A	N/A	N/A	N/A	N/A	N/A	N/A	N/A	N/A
PTEN	PTEN	Glioma susceptibility 2	N/A	N/A	N/A	N/A	N/A	N/A	N/A	N/A	N/A	N/A
PTEN	PTEN	Meningioma	N/A	N/A	N/A	N/A	N/A	N/A	N/A	N/A	N/A	N/A
RANBP2	RANBP2	N/A	N/A	263524	Acute necrotizing encephalopathy of childhood	Childhood	N/A	2	CPT2; RANBP2	N/A	2	neurological; infectious
RANBP2	RANBP2	N/A	N/A	178342	Inflammatory myofibroblastic tumor	N/A	N/A	6	ALK; CARS; CLTC; RANBP2; TPM3; TPM4	N/A	1	neoplastic
RELB	RELB	Immunodeficiency 53	N/A	N/A	N/A	N/A	N/A	N/A	N/A	N/A	N/A	N/A
RLTPR	RLTPR	Immunodeficiency 58	N/A	N/A	N/A	N/A	N/A	N/A	N/A	N/A	N/A	N/A
RMRP	RMRP	N/A	N/A	39041	Omenn syndrome	Infancy, Neonatal	<1 / 1 000 000	9	ADA; CHD7; DCLRE1C; IL2RG; IL7R; LIG4; RAG1; RAG2; RMRP	AR	3	genetic; immunological; disorders potentially indicated for transplant
RNU4ATAC	RNU4ATAC	N/A	N/A	1824	Lowry-Wood syndrome	Neonatal	<1 / 1 000 000	1	RNU4ATAC	AR	3	developmental anomalies during embryogenesis; genetic; bone
RTEL1	RTEL1	Pulmonary fibrosis and/or bone marrow failure, telomere-related, 3	616373	2032	Idiopathic pulmonary fibrosis	Adult	1-5 / 10 000	14	ABCA3; ATP11A; DPP9; DSP; FAM13A; MUC5B; PARN; RTEL1; SFTPA1; SFTPA2; SFTPC; STN1, STN1; TERC; TERT	Mg/mf	2	respiratory; disorders potentially indicated for transplant
SAMD9	SAMD9	N/A	N/A	306658	Familial normophosphatemic tumoral calcinosis	Infancy	N/A	1	SAMD9	AR	6	developmental anomalies during embryogenesis; genetic; skin; endocrine; bone; neoplastic
SBDS	SBDS	Aplastic anemia, susceptibility to	609135	88	Idiopathic aplastic anemia	Adult	1-9 / 1 000 000	5	IFNG; PRF1; SBDS; TERC; TERT	N/A	2	hematological; disorders potentially indicated for transplant
SLC29A3	SLC29A3	N/A	N/A	1782	Dysosteosclerosis	Infancy, Neonatal	<1 / 1 000 000	1	SLC29A3	AR or XLR	4	developmental anomalies during embryogenesis; genetic; bone; disorders potentially indicated for transplant
SP110	SP110	Mycobacterium tuberculosis, susceptibility to	N/A	N/A	N/A	N/A	N/A	N/A	N/A	N/A	N/A	N/A
STAT3	STAT3	N/A	N/A	86872	T-cell large granular lymphocyte leukemia	Adult	N/A	1	STAT3	N/A	4	hematological; immunological; neoplastic; disorders potentially indicated for transplant
STAT3	STAT3	N/A	N/A	512017	Chronic lymphoproliferative disorder of natural killer cells	N/A	N/A	1	STAT3	N/A	3	hematological; neoplastic; disorders potentially indicated for transplant
STAT3	STAT3	N/A	N/A	99885	Permanent neonatal diabetes mellitus	Antenatal, Neonatal, Infancy	1-9 / 1 000 000	6	ABCC8; GCK; INS; KCNJ11; PDX1; STAT3	AD or AR	2	genetic; endocrine
STAT5B	STAT5B	Leukemia, acute promyelocytic, somatic	102578	520	Acute promyelocytic leukemia	Adult	N/A	10	FIP1L1; NABP1; NPM1; NUMA1; PML; PRKAR1A; RARA; STAT5B; TBL1XR1; ZBTB16	N/A	3	hematological; neoplastic; disorders potentially indicated for transplant
STIM1	STIM1	Stormorken syndrome	185070	3204	Stormorken-Sjaastad-Langslet syndrome	All ages	<1 / 1 000 000	2	ORAI1; STIM1	AD	3	genetic; ophthalmic disorders; hematological
STN1	STN1	N/A	N/A	2032	Idiopathic pulmonary fibrosis	Adult	1-5 / 10 000	14	ABCA3; ATP11A; DPP9; DSP; FAM13A; MUC5B; PARN; RTEL1; SFTPA1; SFTPA2; SFTPC; STN1, STN1; TERC; TERT	Mg/mf	2	respiratory; disorders potentially indicated for transplant
TBK1	TBK1	Frontotemporal dementia and/or amyotrophic lateral sclerosis 4	616439	803	Amyotrophic lateral sclerosis	Adult	1-9 / 100 000	36	ANG; ANXA11; ATXN2; C21ORF2; C9ORF72; CCNF; CHCHD10; CHMP2B; DAO; DCTN1; EPHA4; ERBB4; FIG4; FUS; GLE1, GLE1; HNRNPA1; MATR3; NEFH; NEK1; OPTN; PFN1; PON1; PON2; PON3; PPARGC1A; PRPH; SOD1; SQSTM1; TAF15; TARDBP; TBK1; TREM2; UBQLN2; UNC13A; VAPB; VCP	AD or AR or N/A	1	neurological
TBK1	TBK1	Frontotemporal dementia and/or amyotrophic lateral sclerosis 4	616439	275872	Frontotemporal dementia with motor neuron disease	Adult	N/A	7	C9ORF72; CHCHD10; FUS; SQSTM1; TARDBP; TBK1; VCP	AD	2	genetic; neurological
TBX1	TBX1	N/A	N/A	1727	22q11.2 microduplication syndrome	Infancy	N/A	1	TBX1	AD or N/A	3	developmental anomalies during embryogenesis; genetic; chromosomal anomalies sorted by chromosomes
TBX1	TBX1	Conotruncal anomaly face syndrome	N/A	N/A	N/A	N/A	N/A	N/A	N/A	N/A	N/A	N/A
TBX1	TBX1	Velocardiofacial syndrome	N/A	N/A	N/A	N/A	N/A	N/A	N/A	N/A	N/A	N/A
TCF3	TCF3	N/A	N/A	99860	Precursor B-cell acute lymphoblastic leukemia	Childhood	N/A	21	ABL1; AFF1; AUTS2; BCR; CDKN2A; ETV6; FLT3; FOXP1; GATA3; HLA-C; HLF; IGH; IKZF1; KMT2A; PAX5; PBX1; PDGFRA; PIP4K2A; RUNX1; TCF3; TP53	N/A	3	hematological; neoplastic; disorders potentially indicated for transplant
TCIRG1	TCIRG1	N/A	N/A	486	AD severe congenital neutropenia	Infancy, Neonatal	<1 / 1 000 000	4	ELANE; GFI1; SRP54; TCIRG1	AD or AR	3	genetic; immunological; disorders potentially indicated for transplant
TCIRG1	TCIRG1	N/A	N/A	210110	Intermediate osteopetrosis	Childhood	N/A	3	CLCN7; PLEKHM1; TCIRG1	AR	4	developmental anomalies during embryogenesis; genetic; bone; disorders potentially indicated for transplant
TERT	TERT	N/A	N/A	457246	Clear cell sarcoma of kidney	Infancy, Childhood, Adolescent, Adult	N/A	6	BCOR; IRX2; NUTM2B; NUTM2E; ; TERT; YWHAE	N/A	4	genetic; renal; neoplastic; disorders potentially indicated for transplant
TERT	TERT	Leukemia, acute myeloid	N/A	N/A	N/A	N/A	N/A	N/A	N/A	N/A	N/A	N/A
THBD	THBD	Thrombophilia due to thrombomodulin defect	614486	436169	Thrombomodulin-related bleeding disorder	All ages	<1 / 1 000 000	1	THBD	AD	2	genetic; hematological
TIRAP	TIRAP	Bacteremia, protection against	N/A	N/A	N/A	N/A	N/A	N/A	N/A	N/A	N/A	N/A
TLR3	TLR3	HIV1 infection, resistance to	N/A	N/A	N/A	N/A	N/A	N/A	N/A	N/A	N/A	N/A
TNFAIP3	TNFAIP3	N/A	N/A	536	Systemic lupus erythematosus	N/A	1-5 / 10 000	28	BANK1; BLK; C4A; C4B; CR2; CTLA4; DNASE1; ETS1; FCGR2B; FCGR3B; HLA-DRB1; IL10; IRAK1; IRF5; ITGAM; JAZF1; KIAA0319L; MECP2; PDCD1; PTPN22; PXK; SPP1; STAT4; TNFAIP3; TNFSF4; TNIP1; TREX1; UBE2L3	N/A	3	renal; systemic and rheumatological; disorders potentially indicated for transplant
TNFRSF11A	TNFRSF11A	N/A	N/A	391490	Adult-onset myasthenia gravis	Adult	1-5 / 10 000	3	CTLA4; HLA-DQA1; TNFRSF11A	N/A or Mg/mf	2	neurological; ophthalmic disorders
TNFRSF11A	TNFRSF11A	Osteolysis, familial expansile	174810	85195	Familial expansile osteolysis	Childhood, Adolescent, Adult	N/A	1	TNFRSF11A	AD	3	developmental anomalies during embryogenesis; genetic; bone
TNFRSF11A	TNFRSF11A	Paget disease of bone 2, early-onset	602080	2801	Juvenile Paget disease	Childhood	<1 / 1 000 000	2	TNFRSF11A; TNFRSF11B	AR	3	developmental anomalies during embryogenesis; genetic; bone
TNFRSF13B	TNFRSF13B	Immunoglobulin A deficiency 2	N/A		N/A	N/A	N/A	N/A	N/A	N/A	N/A	N/A
TNFRSF1A	TNFRSF1A	N/A	N/A	329967	Intermittent hydrarthrosis	Adult	N/A	2	MEFV; TNFRSF1A	N/A	3	genetic; systemic and rheumatological; systemic or rheumatologic of childhood
TNFRSF6 (FAS)	FAS	N/A	N/A	117	Behçet disease	Adult, Adolescent, Childhood	1-9 / 100 000	14	C4A; CCR1; ERAP1; FAS; HLA-B; IL10; IL12A; IL12A-AS1; IL23R; KLRC4; MEFV, MEFV; STAT4; TLR4; UBAC2	Mg/mf	8	neurological; skin; renal; ophthalmic disorders; systemic and rheumatological; circulatory system; systemic or rheumatologic of childhood; disorders potentially indicated for transplant
TNFRSF6 (FAS)	FAS	N/A	N/A	3437	Vogt-Koyanagi-Harada disease	All ages	N/A	2	FAS; PTPN22	Mg/mf	2	neurological; ophthalmic disorders
TNFRSF6 (FAS)	FAS	Squamous cell carcinoma, burn scar-related, somatic	N/A	N/A	N/A	N/A	N/A	N/A	N/A	N/A	N/A	N/A
TPP1	TPP1	N/A	N/A	228349	CLN2 disease	Childhood	N/A	13	ATP13A2; CLN3; CLN5; CLN6; CLN8; CTSD; CTSF; DNAJC5; GRN; KCTD7; MFSD8; PPT1; TPP1	AR	4	sucking/swallowing disorders; inborn errors of metabolism; genetic; neurological
TPP1	TPP1	N/A	N/A	284324	Childhood-onset AR slowly progressive spinocerebellar ataxia	Childhood	<1 / 1 000 000	1	TPP1	AR	2	genetic; neurological
TPP1	TPP1	Dyskeratosis congenita, AD 6/AR 7	N/A	N/A	N/A	N/A	N/A	N/A	N/A	N/A	N/A	N/A
TRAF3IP2	TRAF3IP2	Psoriasis susceptibility 13	N/A	N/A	N/A	N/A	N/A	N/A	N/A	N/A	N/A	N/A
TREX1	TREX1	Vasculopathy, retinal, with cerebral leukodystrophy	192315	247691	Retinal vasculopathy with cerebral leukoencephalopathy and systemic manifestations	N/A	N/A	1	TREX1	AD	6	genetic; neurological; renal; ophthalmic disorders; systemic and rheumatological; disorders potentially indicated for transplant
TRNT1	TRNT1	Retinitis pigmentosa and erythrocytic microcytosis	N/A	N/A	N/A	N/A	N/A	N/A	N/A	N/A	N/A	N/A
TYK2	TYK2	N/A	N/A	98842	Lymphomatoid papulosis	All ages	N/A	2	NPM1; TYK2	N/A	4	skin; hematological; neoplastic; disorders potentially indicated for transplant
TYK2	TYK2	N/A	N/A	300865	Primary cutaneous anaplastic large cell lymphoma	Adult, Childhood, Adolescent	N/A	2	NPM1; TYK2	N/A	4	skin; hematological; neoplastic; disorders potentially indicated for transplant
USB1	USB1	N/A	N/A	1775	Dyskeratosis congenita	Neonatal, Infancy, Childhood, Adolescent, Adult	1-9 / 1 000 000	11	CTC1, DKC1; NHP2, NOP10, PARN, RTEL1, TERC, TERT, TINF2, USB1, WRAP53	AD or AR or XLR	9	developmental anomalies during embryogenesis; genetic; neurological; skin; ophthalmic disorders; hematological; immunological; neoplastic; disorders potentially indicated for transplant
WDR1	WDR1	N/A	N/A	N/A	N/A	N/A	N/A	N/A	N/A	N/A	N/A	N/A
ZAP70	ZAP70	Autoimmune disease, multisystem, infantile-onset, 2	N/A	N/A	N/A	N/A	N/A	N/A	N/A	N/A	N/A	N/A
