# Supplementary material for: Gene- and Disease-Based Expansion of the Knowledge on Inborn Errors of Immunity
Source: Front Immunol. 2019 Oct 21;10:2475. doi: 10.3389/fimmu.2019.02475 (PMC6816315; doi:10.3389/fimmu.2019.02475)
Supplement: Supplementary file 4 [file Table_4.XLSX]

## Sheet: Sheet1
Category	Disease	EFO_Disease	Overlap	P-value	Adjusted P-value	Z-score	Combined Score	Genes
Autoinflammatory disorders	Psoriasis vulgaris	Immune; Integumentary; Inflammatory	3/46	7.078E-05	4.282E-03	-1.813	17.323	IFIH1;DDX58;TNFAIP3
Autoinflammatory disorders	Psoriasis	Immune; Integumentary; Inflammatory	4/127	6.971E-05	4.282E-03	-1.449	13.867	IFIH1;DDX58;TNFAIP3;CARD14
Autoinflammatory disorders	Inflammatory skin disease	Immune; Integumentary; Inflammatory	3/93	5.719E-04	1.730E-02	-1.400	10.452	IFIH1;DDX58;TNFAIP3
Autoinflammatory disorders	Chronic inflammatory diseases (pleiotropy)	Inflammatory	4/177	2.506E-04	1.011E-02	-1.130	9.368	IFIH1;TNFAIP3;NOD2;TNFRSF1A
Combined immunodeficiencies with associated or syndromic features	Telomere length	Other	5/47	3.957E-07	6.371E-05	-2.282	33.646	GINS1;CTC1;RTEL1;TERT;TERC
Combined immunodeficiencies with associated or syndromic features	Glioblastoma (age-stratified)	Neoplasm	2/6	1.500E-04	6.036E-03	-3.400	29.939	RTEL1;TERT
Combined immunodeficiencies with associated or syndromic features	Thyroid cancer	Neoplasm	2/14	8.949E-04	2.703E-02	-3.051	21.412	TERT;TERC
Combined immunodeficiencies with associated or syndromic features	Uterine fibroids	Neoplasm	4/50	1.966E-05	1.583E-03	-1.932	20.936	STN1;TERT;TERC;ATM
Combined immunodeficiencies with associated or syndromic features	Glioma	Neoplasm	3/25	6.835E-05	3.668E-03	-2.168	20.797	RTEL1;TERT;TERC
Combined immunodeficiencies with associated or syndromic features	B-cell malignancies (CLL, Hodgkin lymphoma or multiple myeloma) (pleiotropy)	Neoplasm	2/16	1.175E-03	2.703E-02	-2.460	16.598	SP110;TERC
Combined immunodeficiencies with associated or syndromic features	Non-glioblastoma glioma	Neoplasm	2/22	2.234E-03	3.597E-02	-2.640	16.111	RTEL1;TERT
Combined immunodeficiencies with associated or syndromic features	Glioblastoma	Neoplasm	2/16	1.175E-03	2.703E-02	-2.285	15.415	RTEL1;TERT
Combined immunodeficiencies with associated or syndromic features	Cutaneous malignant melanoma	Neoplasm	2/22	2.234E-03	3.597E-02	-2.179	13.299	RTEL1;TERC
Combined immunodeficiencies with associated or syndromic features	Bladder cancer	Neoplasm	2/28	3.611E-03	4.845E-02	-1.926	10.834	TERT;TERC
Combined immunodeficiencies with associated or syndromic features	Epithelial ovarian cancer	Neoplasm	2/26	3.118E-03	4.563E-02	-1.726	9.960	TERT;SEMA3E
Combined immunodeficiencies with associated or syndromic features	Prostate cancer	Neoplasm	6/399	1.716E-03	3.454E-02	-1.067	6.793	TBX1;RTEL1;TERT;DNMT3B;CDCA7;ATM
Complement deficiencies	Advanced age-related macular degeneration	Nervous	8/61	4.616E-14	1.108E-12	-1.454	44.646	C3;CFH;CFHR1;C9;CFI;CFHR3;CFB;C2
Complement deficiencies	Age-related macular degeneration	Nervous	10/67	5.370E-18	3.864E-16	-1.241	49.352	C3;CFH;CFHR2;CFHR4;CFI;CFHR3;CFHR5;CD46;CFB;C2
Complement deficiencies	Age-related macular degeneration (choroidal neovascularisation)	Nervous	4/7	1.882E-10	2.259E-09	-4.105	91.934	C3;CFH;CFB;C2
Complement deficiencies	Age-related macular degeneration (extreme sampling)	Nervous	4/11	1.767E-09	1.413E-08	-2.746	55.345	CFH;CFHR4;CFHR5;CFB
Complement deficiencies	Age-related macular degeneration (geographic atrophy)	Nervous	5/10	1.893E-12	3.408E-11	-3.342	90.223	C3;CFH;CFI;CFB;C2
Complement deficiencies	Autism spectrum disorder or schizophrenia	Nervous; Psychiatric	5/752	6.428E-03	2.204E-02	-0.755	3.809	C4B;C4A;SERPING1;CFB;C2
Complement deficiencies	Biomedical quantitative traits	Other	1/7	1.115E-02	3.211E-02	-3.658	16.446	CD46
Complement deficiencies	Blood protein levels	Other	24/2091	1.177E-17	4.238E-16	-0.579	22.577	FCN3;CFH;C1S;C1R;CFI;C8B;C8A;C2;C4B;C3;C4A;C5;C8G;C6;C7;CFHR2;CFHR1;C9;CFHR4;SERPING1;CFHR5;CD59;CFB;C1QC
Complement deficiencies	Chronic central serous retinopathy	Nervous	2/8	6.903E-05	3.550E-04	-3.012	28.857	CFH;CD46
Complement deficiencies	Circulating myeloperoxidase levels (serum)	Other	2/8	6.903E-05	3.550E-04	-3.760	36.028	CFH;C2
Complement deficiencies	Clozapine-induced cytotoxicity	Other	1/9	1.431E-02	3.553E-02	-3.303	14.025	C7
Complement deficiencies	Complement C3 and C4 levels	Other	4/10	1.125E-09	1.013E-08	-3.631	74.807	C3;CFH;CFHR1;CFHR3
Complement deficiencies	Coronary artery disease	Cardiovascular	4/433	4.822E-03	1.827E-02	-0.948	5.057	C5;C1S;CFB;C2
Complement deficiencies	Disease progression in age-related macular degeneration	Nervous	4/97	1.684E-05	1.213E-04	-1.217	13.373	C3;CFH;CFB;C2
Complement deficiencies	Disease progression to choroidal neovascularization form in age-related macular degeneration	Nervous	1/5	7.975E-03	2.497E-02	-3.101	14.982	CFH
Complement deficiencies	End-stage coagulation	Other	1/9	1.431E-02	3.553E-02	-2.645	11.231	CFHR4
Complement deficiencies	Exudative age-related macular degeneration	Nervous	1/7	1.115E-02	3.211E-02	-2.985	13.422	CFH
Complement deficiencies	Febrile seizures	Nervous	1/5	7.975E-03	2.497E-02	-3.505	16.932	CD46
Complement deficiencies	Febrile seizures (MMR vaccine-related)	Nervous	1/8	1.273E-02	3.395E-02	-2.753	12.015	CD46
Complement deficiencies	Feeling worry	Other	2/43	2.150E-03	9.105E-03	-1.398	8.588	C4B;C4A
Complement deficiencies	Fuchs's corneal dystrophy	Integumentary; Nervous	1/8	1.273E-02	3.395E-02	-2.994	13.064	CFH
Complement deficiencies	IgA nephropathy	Urinary	2/36	1.510E-03	6.796E-03	-1.820	11.820	CFHR1;CFHR3
Complement deficiencies	Matrix metalloproteinase-8 levels	Other	4/9	6.760E-10	6.954E-09	-2.471	52.168	CFH;CFHR1;CFHR4;CFHR5
Complement deficiencies	Nephropathy	Urinary	5/20	1.152E-10	1.659E-09	-1.562	35.738	CFH;CFHR1;CFHR4;CFHR3;CFHR5
Complement deficiencies	Neuromyelitis optica	Immune; Nervous	2/7	5.182E-05	3.109E-04	-2.076	20.490	C4B;C4A
Complement deficiencies	Neuromyelitis optica (AQP4-IgG-positive)	Immune; Nervous	2/7	5.182E-05	3.109E-04	-2.169	21.405	C4B;C4A
Complement deficiencies	Post bronchodilator FEV1/FVC ratio in COPD	Other	3/53	8.255E-05	3.962E-04	-1.864	17.528	CFH;C7;CFI
Complement deficiencies	Prostate cancer	Neoplasm	4/399	3.607E-03	1.443E-02	-1.031	5.800	C4B;C4A;CFB;C2
Complement deficiencies	Systemic lupus erythematosus	Immune; Musculoskeletal	3/365	2.022E-02	4.853E-02	-1.220	4.761	CFH;C9;C2
Complement deficiencies	Ulcerative colitis	Digestive; Immune; Inflammatory	4/456	5.785E-03	2.083E-02	-1.248	6.432	C4B;C4A;CFB;C2
Congenital defects of phagocyte number or function	Glycated hemoglobin levels	Other	3/66	2.666E-04	2.613E-02	-1.231	10.127	G6PD;G6PC3;CYBA
Defects in intrinsic and innate immunity	Psoriatic arthritis	Immune; Musculoskeletal; Inflammatory	4/24	3.259E-07	2.509E-05	-2.078	31.033	TRAF3IP2;STAT2;IL12B;TYK2
Defects in intrinsic and innate immunity	Psoriasis vulgaris	Immune; Integumentary; Inflammatory	5/46	9.096E-08	1.401E-05	-1.816	29.442	IFIH1;TRAF3IP2;STAT2;IL12B;TYK2
Defects in intrinsic and innate immunity	Pediatric autoimmune diseases	Immune	3/45	1.824E-04	2.908E-03	-2.365	20.359	CARD9;IL12B;TYK2
Defects in intrinsic and innate immunity	Sarcoidosis	Musculoskeletal; Respiratory	2/15	6.050E-04	7.764E-03	-2.493	18.476	IL12B;TYK2
Defects in intrinsic and innate immunity	Vitiligo	Immune; Integumentary; Inflammatory	5/121	1.150E-05	2.951E-04	-1.607	18.276	IFIH1;IRF3;TNFSF11;TNFRSF11A;TICAM1
Defects in intrinsic and innate immunity	Systemic lupus erythematosus	Immune; Musculoskeletal	8/365	2.675E-06	1.030E-04	-1.336	17.143	IFIH1;FCGR3A;IRAK1;STAT1;TRAF3;IRF7;IRF8;TYK2
Defects in intrinsic and innate immunity	Systemic lupus erythematosus and Systemic sclerosis	Immune; Musculoskeletal; Cardiovascular; Integumentary; Nervous; Respiratory; Urinary	2/21	1.199E-03	1.026E-02	-2.522	16.967	IRF7;IRF8
Defects in intrinsic and innate immunity	Multiple sclerosis	Immune; Musculoskeletal	6/244	2.795E-05	5.381E-04	-1.598	16.751	TRAF3;IFNGR2;CXCR4;IRF8;IL12B;TYK2
Defects in intrinsic and innate immunity	Psoriasis	Immune; Integumentary; Inflammatory	5/127	1.454E-05	3.199E-04	-1.426	15.887	IFIH1;TRAF3IP2;STAT2;IL12B;TYK2
Defects in intrinsic and innate immunity	Primary biliary cirrhosis	Neoplasm: Digestive; Endocrine	3/47	2.077E-04	2.908E-03	-1.763	14.950	STAT1;IRF8;TYK2
Defects in intrinsic and innate immunity	Limited cutaneous systemic scleroderma	Cardiovascular; Immune; Integumentary; Musculoskeletal; Nervous; Respiratory; Urinary	2/20	1.086E-03	9.840E-03	-2.181	14.883	STAT1;IRF8
Defects in intrinsic and innate immunity	Ankylosing spondylitis	Immune; Musculosketal; Inflammatory	3/47	2.077E-04	2.908E-03	-1.692	14.349	CARD9;IL12B;TYK2
Defects in intrinsic and innate immunity	Chronic inflammatory diseases (pleiotropy)	Inflammatory	6/177	4.501E-06	1.386E-04	-1.124	13.836	IFIH1;IFNGR2;CARD9;RORC;IL12B;TYK2
Defects in intrinsic and innate immunity	Inflammatory bowel disease	Digestive; Immune	11/709	8.763E-07	4.498E-05	-0.923	12.876	IFIH1;FCGR3A;TRAF3IP2;STAT1;IFNGR2;CARD9;RORC;IRF8;IL12B;TYK2;IRAK4
Defects in intrinsic and innate immunity	Serum alkaline phosphatase levels	Other	2/39	4.112E-03	3.016E-02	-2.027	11.134	TNFSF11;TNFRSF11A
Defects in intrinsic and innate immunity	Rheumatoid arthritis (ACPA-positive)	Immune; Musculoskeletal; Inflammatory	3/74	7.928E-04	8.509E-03	-1.496	10.682	IRAK1;IRF8;TYK2
Defects in intrinsic and innate immunity	Ulcerative colitis	Digestive; Immune; Inflammatory	6/456	8.288E-04	8.509E-03	-1.272	9.025	FCGR3A;TRAF3IP2;CARD9;RORC;IRF8;IL12B
Defects in intrinsic and innate immunity	Inflammatory skin disease	Immune; Integumentary; Inflammatory	3/93	1.536E-03	1.245E-02	-1.373	8.898	IFIH1;TRAF3IP2;STAT2
Defects in intrinsic and innate immunity	Primary biliary cholangitis	Digestive; Endocrine; Inflammatory	3/112	2.612E-03	2.011E-02	-1.424	8.470	STAT1;IL12B;TYK2
Defects in intrinsic and innate immunity	Neutrophil percentage of granulocytes	Other	3/148	5.704E-03	3.993E-02	-1.597	8.251	STAT1;TIRAP;JAK1
Defects in intrinsic and innate immunity	Rheumatoid arthritis	Immune; Musculoskeletal; Inflammatory	4/182	1.021E-03	9.829E-03	-1.143	7.870	IRAK1;IFNGR2;IRF8;TYK2
Defects in intrinsic and innate immunity	Crohn's disease	Digestive; Immune	7/613	6.894E-04	8.167E-03	-1.012	7.369	IFNAR2;IFNGR2;CARD9;RORC;IL12B;TNFSF11;TYK2
Diseases of immune dysregulation	Autoimmune thyroid diseases (Graves disease or Hashimoto's thyroiditis)	Endocrine; Immune; Inflammatory	3/13	2.090E-06	6.376E-05	-2.624	34.314	IL2RA;CTLA4;BACH2
Diseases of immune dysregulation	Vitiligo	Immune; Integumentary; Inflammatory	6/121	1.404E-07	1.713E-05	-1.628	25.693	ITCH;IL2RA;CTLA4;FASLG;FOXP3;BACH2
Diseases of immune dysregulation	Type 1 diabetes	Digestive; Endocrine; Immune	5/91	1.013E-06	6.177E-05	-1.852	25.558	IL10;IL2RA;CTLA4;RASGRP1;BACH2
Diseases of immune dysregulation	Graves' disease	Endocrine; Immune; Inflammatory	3/38	5.956E-05	1.038E-03	-1.798	17.497	IL2RA;CTLA4;BACH2
Diseases of immune dysregulation	Rheumatoid arthritis	Immune; Musculoskeletal; Inflammatory	6/182	1.552E-06	6.312E-05	-1.185	15.856	CASP8;AIRE;IL2RA;CTLA4;RASGRP1;BACH2
Diseases of immune dysregulation	Systemic lupus erythematosus	Immune; Musculoskeletal	7/365	7.066E-06	1.724E-04	-1.332	15.793	IL10;IL2RA;STAT3;FASLG;RASGRP1;LYST;BACH2
Diseases of immune dysregulation	Multiple sclerosis	Immune; Musculoskeletal	5/244	1.205E-04	1.837E-03	-1.598	14.417	IL2RA;STAT3;CTLA4;RASGRP1;BACH2
Diseases of immune dysregulation	Pediatric autoimmune diseases	Immune	2/45	3.657E-03	3.187E-02	-2.335	13.103	IL10;IL2RA
Diseases of immune dysregulation	Rheumatoid arthritis (ACPA-positive)	Immune; Musculoskeletal; Inflammatory	3/74	4.354E-04	4.829E-03	-1.506	11.652	IL2RA;CTLA4;RASGRP1
Diseases of immune dysregulation	Crohn's disease	Digestive; Immune	8/613	2.404E-05	4.889E-04	-1.032	10.979	IL10;IL10RB;IL2RA;STAT3;CD27;FASLG;RASGRP1;BACH2
Diseases of immune dysregulation	Primary sclerosing cholangitis	Digestive; Endocrine; Inflammatory	2/36	2.354E-03	2.209E-02	-1.801	10.896	IL2RA;BACH2
Diseases of immune dysregulation	Itch intensity from mosquito bite	Other	3/64	2.837E-04	3.846E-03	-1.334	10.896	IL10;STAT3;FASLG
Diseases of immune dysregulation	Basal cell carcinoma	Neoplasm	2/47	3.983E-03	3.239E-02	-1.573	8.690	CASP8;CASP10
Diseases of immune dysregulation	Chronic inflammatory diseases (pleiotropy)	Inflammatory	4/177	4.225E-04	4.829E-03	-1.109	8.616	IL10;IL2RA;STAT3;BACH2
Diseases of immune dysregulation	Celiac disease	Digestive; Immune	3/130	2.224E-03	2.209E-02	-1.200	7.330	CTLA4;FASLG;BACH2
Diseases of immune dysregulation	Type 2 diabetes	Digestive; Endocrine	4/397	7.954E-03	4.852E-02	-1.347	6.511	NFAT5;STAT3;PEPD;RASGRP1
Diseases of immune dysregulation	Atopic dermatitis	Immune; Integumentary; Inflammatory	2/67	7.944E-03	4.852E-02	-1.219	5.894	IL2RA;STAT3
Diseases of immune dysregulation	Allergic disease (asthma, hay fever or eczema)	Respiratory; Immune; Inflammatory; Integumentary	3/172	4.889E-03	3.623E-02	-1.097	5.835	IL2RA;FASLG;BACH2
Diseases of immune dysregulation	Lymphocyte counts	Other	3/174	5.049E-03	3.623E-02	-1.041	5.505	CASP8;IL2RA;BACH2
Diseases of immune dysregulation	Eosinophil counts	Other	3/199	7.314E-03	4.852E-02	-0.894	4.399	BACH2;UNC13D;JAK1
Immunodeficiencies affecting cellular and humoral immunity	Multiple sclerosis	Immune; Musculoskeletal	6/244	2.795E-05	1.817E-03	-1.634	17.128	CD40;BCL10;IL7R;MAP3K14;CARD11;MALT1
Immunodeficiencies affecting cellular and humoral immunity	Rheumatoid arthritis	Immune; Musculoskeletal; Inflammatory	6/182	5.284E-06	6.869E-04	-1.192	14.484	IL21;CD40;CD247;ICOS;RAG2;RAG1
Immunodeficiencies affecting cellular and humoral immunity	Primary biliary cholangitis	Digestive; Endocrine; Inflammatory	4/112	1.626E-04	5.284E-03	-1.481	12.924	IL21;IL21R;ICOS;IL7R
Immunodeficiencies affecting cellular and humoral immunity	Ulcerative colitis	Digestive; Immune; Inflammatory	7/456	1.148E-04	4.976E-03	-1.328	12.052	IL21;CIITA;PTPRC;ICOS;IL7R;ADA;CARD11
Immunodeficiencies affecting cellular and humoral immunity	Hodgkin's lymphoma	Neoplasm	2/29	2.289E-03	2.705E-02	-1.871	11.378	CD40;CORO1A
Immunodeficiencies affecting cellular and humoral immunity	Rheumatoid arthritis (ACPA-positive)	Immune; Musculoskeletal; Inflammatory	3/74	7.928E-04	1.345E-02	-1.518	10.841	CD40;PTPRC;ICOS
Immunodeficiencies affecting cellular and humoral immunity	Nephropathy	Urinary	2/20	1.086E-03	1.569E-02	-1.550	10.577	TAP2;TAP1
Immunodeficiencies affecting cellular and humoral immunity	IgA nephropathy	Urinary	2/36	3.513E-03	3.805E-02	-1.827	10.323	TAP2;TAP1
Immunodeficiencies affecting cellular and humoral immunity	Celiac disease	Digestive; Immune	4/130	2.879E-04	7.486E-03	-1.218	9.934	IL21;CIITA;CD247;ICOS
Immunodeficiencies affecting cellular and humoral immunity	Graves' disease	Endocrine; Immune; Inflammatory	2/38	3.908E-03	3.908E-02	-1.789	9.922	RHOH;ICOS
Immunodeficiencies affecting cellular and humoral immunity	Atopic dermatitis	Immune; Integumentary; Inflammatory	3/67	5.929E-04	1.285E-02	-1.246	9.259	IL21;IL7R;CARD11
Immunodeficiencies affecting cellular and humoral immunity	Alopecia areata	Integumentary	3/94	1.584E-03	2.059E-02	-1.375	8.866	IL21;CIITA;ICOS
Immunodeficiencies affecting cellular and humoral immunity	Allergic disease (asthma, hay fever or eczema)	Respiratory; Immune; Inflammatory; Integumentary	4/172	8.277E-04	1.345E-02	-1.118	7.933	IL21;CD247;IL7R;MAP3K14
Predominantly antibody deficiencies	Non-albumin protein levels	Other	3/68	1.578E-04	5.445E-03	-2.131	18.652	TNFRSF13B;IKZF1;NFKB1
Predominantly antibody deficiencies	Tonsillectomy	Other	3/62	1.199E-04	5.445E-03	-1.975	17.830	TNFRSF13B;IKZF1;NFKB1
Predominantly antibody deficiencies	Serum total protein level	Other	3/54	7.927E-05	5.445E-03	-1.824	17.225	TNFRSF13B;IKZF1;NFKB1
Predominantly antibody deficiencies	Albumin-globulin ratio	Other	3/60	1.087E-04	5.445E-03	-1.461	13.334	TNFRSF13B;IKZF1;NFKB1
Predominantly antibody deficiencies	Sum eosinophil basophil counts	Other	3/173	2.393E-03	4.128E-02	-1.544	9.316	PTEN;IKZF1;NFKB1
Predominantly antibody deficiencies	Glomerular filtration rate (creatinine)	Other	3/81	2.651E-04	7.316E-03	-1.077	8.873	INO80;PIK3R1;NFKB1
Predominantly antibody deficiencies	Monocyte percentage of white cells	Other	3/171	2.315E-03	4.128E-02	-1.324	8.035	TNFRSF13B;IKZF1;NFKB1
Predominantly antibody deficiencies	Eosinophil percentage of granulocytes	Other	3/152	1.655E-03	3.806E-02	-1.014	6.494	PTEN;IKZF1;NFKB1
All	Age-related macular degeneration (choroidal neovascularisation)	Nervous	4/7	2.479E-06	6.638E-05	-4.059	52.397	C3;CFH;CFB;C2
All	Age-related macular degeneration (geographic atrophy)	Nervous	5/10	2.836E-07	1.224E-05	-3.319	50.029	C3;CFH;CFI;CFB;C2
All	Multiple sclerosis	Immune; Musculoskeletal	24/244	2.880E-12	1.492E-09	-1.640	43.568	CD40;IFNGR2;NCF4;STAT3;CXCR4;TNFAIP3;CSF2RB;BCL10;TYK2;IKZF1;RASGRP1;NFKB1;BACH2;MALT1;TNFRSF1A;TRAF3;IL2RA;SH3BP2;CTLA4;IRF8;IL12B;IL7R;MAP3K14;CARD11
All	Complement C3 and C4 levels	Other	4/10	1.430E-05	2.963E-04	-3.573	39.855	C3;CFH;CFHR1;CFHR3
All	Nephropathy	Urinary	8/20	5.482E-10	5.679E-08	-1.562	33.302	CFH;CFHR1;CFHR4;CFHR3;TAP2;TAP1;CFHR5;PSMB8
All	Systemic lupus erythematosus	Immune; Musculoskeletal	28/365	1.789E-11	4.634E-09	-1.345	33.282	IL21;RNASEH2C;CD40;CIITA;CFH;NCF2;GFI1;TNFAIP3;FASLG;IKZF1;RASGRP1;LYST;BACH2;C2;IFIH1;FCGR3A;IRAK1;C9;IL10;STAT1;STAT3;TYK2;PTPRC;TRAF3;IL2RA;IRF7;IRF8;SLC29A3
All	Pediatric autoimmune diseases	Immune	8/45	6.542E-07	2.118E-05	-2.323	33.084	IL10;IL21;CD40LG;IL2RA;CARD9;IL12B;NOD2;TYK2
All	Age-related macular degeneration (extreme sampling)	Nervous	4/11	2.218E-05	4.419E-04	-2.702	28.960	CFH;CFHR4;CFHR5;CFB
All	Matrix metalloproteinase-8 levels	Other	4/9	8.694E-06	1.958E-04	-2.439	28.418	CFH;CFHR1;CFHR4;CFHR5
All	Type 1 diabetes	Digestive; Endocrine; Immune	11/91	3.146E-07	1.254E-05	-1.804	27.009	IL10;IFIH1;IL21;IL2RA;RAC2;CTLA4;TYK2;IKZF1;IL7R;RASGRP1;BACH2
All	Rheumatoid arthritis	Immune; Musculoskeletal; Inflammatory	19/182	2.029E-10	2.628E-08	-1.182	26.384	IL21;CD40;AIRE;IFNGR2;TNFAIP3;TYK2;RASGRP1;BACH2;C5;CASP8;IRAK1;IL2RA;CTLA4;IRF8;ATM;CD247;ICOS;RAG2;RAG1
All	Neutrophil percentage of white cells	Other	12/113	3.836E-07	1.325E-05	-1.783	26.341	IL1RN;CSF3R;TERT;CEBPE;CHD7;IRF8;NLRP3;TYK2;IKZF1;GATA2;IL7R;NFKB1
All	Ulcerative colitis	Digestive; Immune; Inflammatory	28/456	2.913E-09	2.156E-07	-1.310	25.739	IL21;RTEL1;CIITA;TRAF3IP2;RORC;C2;C4B;C4A;FCGR3A;PLCG2;CTLA4;IL12B;ICOS;IL10;STAT5B;TREX1;CARD9;PRKCD;STAT3;INO80;NFKB1;NFKB2;PTPRC;IRF8;IL7R;ADA;CARD11;CFB
All	Autoimmune thyroid diseases (Graves disease or Hashimoto's thyroiditis)	Endocrine; Immune; Inflammatory	4/13	4.681E-05	8.083E-04	-2.563	25.548	IL2RA;CTLA4;ICOS;BACH2
All	Vitiligo	Immune; Integumentary; Inflammatory	13/121	1.090E-07	5.646E-06	-1.590	25.487	FASLG;TNFRSF11A;TICAM1;FOXP3;BACH2;IFIH1;ITCH;PTPRC;IRF3;IL2RA;CTLA4;TNFSF11;SLC29A3
All	Psoriasis	Immune; Integumentary; Inflammatory	14/127	2.531E-08	1.639E-06	-1.423	24.883	STAT5B;TRAF3IP2;DDX58;STAT2;STAT3;PTEN;TNFAIP3;FASLG;TYK2;C2;IFIH1;NFKBIA;IL12B;CARD14
All	Telomere length	Other	7/47	1.137E-05	2.454E-04	-2.182	24.845	GINS1;CTC1;TTC37;RTEL1;TERT;TERC;CXCR4
All	Psoriasis vulgaris	Immune; Integumentary; Inflammatory	8/46	7.806E-07	2.378E-05	-1.765	24.817	IFIH1;NFKBIA;TRAF3IP2;DDX58;STAT2;TNFAIP3;IL12B;TYK2
All	Chronic inflammatory diseases (pleiotropy)	Inflammatory	18/177	9.408E-10	8.122E-08	-1.121	23.297	IL10;IL21;CD40;IFNGR2;CARD9;STAT3;RORC;TNFAIP3;NOD2;TYK2;NFKB1;BACH2;TNFRSF1A;IFIH1;NFKBIA;IL2RA;DNMT3B;IL12B
All	Immunoglobulin measurement (zinc sulfate turbidity test)	Other	2/5	2.642E-03	2.488E-02	-3.788	22.483	TNFRSF13B;TRAF3
All	Tonsillectomy	Other	8/62	8.037E-06	1.892E-04	-1.891	22.180	TBX1;CD40;TNFRSF13B;TNFAIP3;IKZF1;CORO1A;FOXN1;NFKB1
All	Rheumatoid arthritis (ACPA-positive)	Immune; Musculoskeletal; Inflammatory	10/74	3.785E-07	1.325E-05	-1.496	22.123	CD40;PTPRC;IRAK1;IL2RA;CTLA4;IRF8;TNFAIP3;TYK2;ICOS;RASGRP1
All	Inflammatory bowel disease	Digestive; Immune	39/709	5.081E-11	8.773E-09	-0.923	21.881	IL21;CD40;RTEL1;TRAF3IP2;NCF4;RORC;TNFAIP3;CSF2RB;NOD2;IKZF1;BACH2;C2;IFIH1;C4B;C4A;FCGR3A;CD19;DNMT3B;PLCG2;CTLA4;IL12B;ICOS;TNFRSF4;IL10;STAT5B;STAT1;SP110;TREX1;IFNGR2;CARD9;STAT3;TYK2;IRAK4;NFKB1;PTPRC;IL2RA;IRF8;ADA;CFB
All	Systemic lupus erythematosus and Systemic sclerosis	Immune; Musculoskeletal; Cardiovascular; Integumentary; Nervous; Respiratory; Urinary	4/21	3.529E-04	4.544E-03	-2.430	19.317	SAMD9L;IRF7;IRF8;TNFAIP3
All	Age-related macular degeneration	Nervous	10/67	1.447E-07	6.816E-06	-1.219	19.199	C3;CFH;CFHR2;CFHR4;CFI;CFHR3;CFHR5;CD46;CFB;C2
All	IgA nephropathy	Urinary	6/36	2.516E-05	4.827E-04	-1.801	19.069	CFHR1;CARD9;CFHR3;TAP2;TAP1;PSMB8
All	Primary biliary cholangitis	Digestive; Endocrine; Inflammatory	11/112	2.563E-06	6.638E-05	-1.424	18.335	IL21;STAT1;IL21R;CTLA4;TNFAIP3;IL12B;TYK2;ICOS;IL7R;NFKB1;TNFRSF1A
All	Glioblastoma (age-stratified)	Neoplasm	2/6	3.920E-03	3.442E-02	-3.281	18.181	RTEL1;TERT
All	Graves' disease	Endocrine; Immune; Inflammatory	6/38	3.468E-05	6.195E-04	-1.765	18.126	IL2RA;RAC2;CTLA4;RHOH;ICOS;BACH2
All	Non-albumin protein levels	Other	7/68	1.302E-04	1.984E-03	-1.971	17.634	HAX1;TNFRSF13B;TERT;TRAF3;CXCR4;IKZF1;NFKB1
All	Crohn's disease	Digestive; Immune	31/613	3.845E-08	2.213E-06	-1.024	17.479	IL21;DCLRE1B;CD40;RTEL1;NCF4;RORC;FASLG;NOD2;IKZF1;RASGRP1;BACH2;CD19;IL12B;TNFSF11;IFNAR2;IL10;STAT5B;SP110;IL10RB;TREX1;IFNGR2;CARD9;STAT3;TYK2;NFKB1;TNFRSF1A;PTPRC;IL2RA;CD27;LAT;FERMT3
All	Advanced age-related macular degeneration	Nervous	8/61	7.101E-06	1.752E-04	-1.416	16.784	C3;CFH;CFHR1;C9;CFI;CFHR3;CFB;C2
All	Acute lymphoblastic leukemia (B-cell precursor)	Neoplasm	2/7	5.428E-03	4.326E-02	-3.010	15.702	CEBPE;IKZF1
All	Primary biliary cirrhosis	Neoplasm: Digestive; Endocrine	6/47	1.190E-04	1.869E-03	-1.678	15.160	STAT1;IRF8;TYK2;IL7R;NFKB1;TNFRSF1A
All	Allergic disease (asthma, hay fever or eczema)	Respiratory; Immune; Inflammatory; Integumentary	14/172	1.106E-06	3.184E-05	-1.091	14.969	IL21;STAT5B;RTEL1;RORC;TNFAIP3;FASLG;TNFRSF11A;IKZF1;BACH2;TRAF3;IL2RA;CD247;IL7R;MAP3K14
All	Ankylosing spondylitis	Immune; Musculosketal; Inflammatory	6/47	1.190E-04	1.869E-03	-1.644	14.854	CARD9;IL12B;TYK2;IL7R;BACH2;TNFRSF1A
All	B-cell malignancies (CLL, Hodgkin lymphoma or multiple myeloma) (pleiotropy)	Neoplasm	3/16	2.144E-03	2.056E-02	-2.351	14.450	SP110;TERC;IRF8
All	Psoriatic arthritis	Immune; Musculoskeletal; Inflammatory	4/24	6.025E-04	6.936E-03	-1.935	14.345	TRAF3IP2;STAT2;IL12B;TYK2
All	Neutrophil percentage of granulocytes	Other	10/148	1.826E-04	2.556E-03	-1.524	13.118	CEBPE;STAT1;NCF4;CHD7;FPR1;PTEN;NFKB1;BACH2;TIRAP;JAK1
All	Systemic sclerosis	Cardiovascular; Immune; Integumentary; Musculoskeletal; Nervous; Respiratory; Urinary	6/68	9.075E-04	9.794E-03	-1.853	12.978	CR2;STAT1;IRF8;TNFAIP3;CD247;NFKB1
All	Hodgkin's lymphoma	Neoplasm	4/29	1.262E-03	1.307E-02	-1.803	12.037	CD40;TNFAIP3;TCF3;CORO1A
All	Sodium levels	Other	3/19	3.576E-03	3.249E-02	-2.069	11.657	NFAT5;TNFRSF13B;AP1S3
All	Mosquito bite size	Other	8/95	1.802E-04	2.556E-03	-1.339	11.546	IL10;IL21;IL21R;CDCA7;CSF2RB;IKZF1;BACH2;C2
All	Uterine fibroids	Neoplasm	5/50	1.387E-03	1.381E-02	-1.747	11.495	STN1;TERT;TERC;MKL1;ATM
All	Alopecia areata	Integumentary	8/94	1.674E-04	2.477E-03	-1.316	11.443	IL21;DCLRE1B;CIITA;IL2RA;FPR1;CTLA4;ICOS;TNFRSF1A
All	Atopic dermatitis	Immune; Integumentary; Inflammatory	7/67	1.185E-04	1.869E-03	-1.194	10.794	IL21;RTEL1;IL2RA;NCF4;STAT3;IL7R;CARD11
All	Albumin-globulin ratio	Other	6/60	4.636E-04	5.718E-03	-1.375	10.555	RNASEH2C;TNFRSF13B;TRAF3;CXCR4;IKZF1;NFKB1
All	Lymphocyte counts	Other	12/174	3.447E-05	6.195E-04	-1.021	10.492	NFKBIA;PTPRC;CASP8;TNFRSF13B;MTHFD1;TRAF3;IL2RA;DNMT3B;TYK2;IL7R;BACH2;TNFRSF1A
All	Serum total protein level	Other	5/54	1.961E-03	1.917E-02	-1.664	10.376	HAX1;TNFRSF13B;TRAF3;IKZF1;NFKB1
All	Neuromyelitis optica (AQP4-IgG-positive)	Immune; Nervous	2/7	5.428E-03	4.326E-02	-1.961	10.227	C4B;C4A
All	Sum eosinophil basophil counts	Other	10/173	6.338E-04	7.137E-03	-1.364	10.045	PTPRC;CEBPE;NCF4;CHD7;PTEN;ATM;IKZF1;NFKB1;BACH2;JAK1
All	Neuromyelitis optica	Immune; Nervous	2/7	5.428E-03	4.326E-02	-1.879	9.800	C4B;C4A
All	Primary sclerosing cholangitis	Digestive; Endocrine; Inflammatory	4/36	2.858E-03	2.644E-02	-1.641	9.613	IL21;IL2RA;NFKB1;BACH2
All	Itch intensity from mosquito bite	Other	6/64	6.569E-04	7.240E-03	-1.269	9.298	IL10;IL21;STAT3;CSF2RB;FASLG;IKZF1
All	Celiac disease	Digestive; Immune	9/130	3.186E-04	4.231E-03	-1.129	9.088	IL21;CIITA;IRAK1;CTLA4;TNFAIP3;FASLG;CD247;ICOS;BACH2
All	Lymphocyte percentage of white cells	Other	9/129	3.008E-04	4.101E-03	-1.089	8.829	IL1RN;CSF3R;TRAF3;IL2RA;CHD7;DNMT3B;GATA2;IL7R;NFKB1
All	Monocyte percentage of white cells	Other	10/171	5.789E-04	6.816E-03	-1.158	8.631	NLRP12;CSF3R;TNFRSF13B;CEBPE;CHD7;IRF8;IKZF1;NFKB1;BACH2;IL17RA
All	Myasthenia gravis	Immune; Musculoskeletal; Nervous	2/6	3.920E-03	3.442E-02	-1.508	8.355	CTLA4;TNFRSF11A
All	Inflammatory skin disease	Immune; Integumentary; Inflammatory	6/93	4.483E-03	3.871E-02	-1.301	7.035	IFIH1;NFKBIA;TRAF3IP2;DDX58;STAT2;TNFAIP3
All	Eosinophil percentage of granulocytes	Other	9/152	9.893E-04	1.046E-02	-0.933	6.453	CEBPE;NCF4;CHD7;PTEN;IKZF1;NFKB1;BACH2;TIRAP;JAK1
All	Eosinophil counts	Other	11/199	5.017E-04	6.043E-03	-0.841	6.391	CEBPE;NCF4;CHD7;PTEN;ATM;IKZF1;GATA2;NFKB1;BACH2;UNC13D;JAK1
All	Glycated hemoglobin levels	Other	5/66	4.720E-03	4.008E-02	-1.146	6.136	G6PD;G6PC3;TMC8;CYBA;TMC6
All	Granulocyte percentage of myeloid white cells	Other	9/159	1.357E-03	1.378E-02	-0.880	5.811	NLRP12;CSF3R;TNFRSF13B;CEBPE;DOCK8;CHD7;IRF8;IKZF1;IL17RA
All	Eosinophil percentage of white cells	Other	8/160	5.262E-03	4.326E-02	-0.903	4.738	CEBPE;NCF4;CHD7;PTEN;ATM;NFKB1;BACH2;JAK1
All	Blood protein levels	Other	55/2091	3.597E-04	4.544E-03	-0.378	2.996	IL1RN;SLC46A1;FCN3;C8B;C8A;C4B;C4A;FCGR3A;C8G;PNP;ACP5;IL12B;CTSC;DDX58;SPINK5;TAP2;TAP1;TIRAP;IL17RA;TAPBP;CD8A;SERPING1;CFB;CFH;C1S;C1R;CFI;CSF2RB;SEMA3E;TNFRSF11A;C2;C3;CECR1;C5;C6;C7;C9;PLCG2;CD59;IL12RB1;APOL1;ELANE;IL10RB;TNFSF12;ISG15;PSMB8;NLRP12;TCN2;CFHR2;CFHR1;IGLL1;CFHR4;CFHR5;IL7R;C1QC
